# Supplementary material for: Identification and characterization of Phaseolus vulgaris endornavirus 1, 2 and 3 in common bean cultivars of East Africa
Source: Virus Genes. 2023 Aug 10;59(5):741–51. doi: 10.1007/s11262-023-02026-7 (PMC10500008; doi:10.1007/s11262-023-02026-7)
Supplement: Supplementary file 1 — Supplementary file1 (XLSX 113 KB) [file 11262_2023_2026_MOESM1_ESM.xlsx]

## Sheet: Table S1
	Supplementary Table S1. Primer Sequences
	Primer	Primer Sequence 5’ - 3’	Virus	Amplicon size (base pairs)	Target	Reference
	PV3Up	GAATAATGGCATGTGAAGAC	PvEV1	375	Helicase	Sengundo et al (2008)
	PV4D	CAAAACCTGCTGGACCTA
	PVEV2HF	ACTGGTGATGTAATATCTGTAAACACG	PvEV2	805	Helicase	This study
	PVEV2HR	ATTTGCCAATCCTTCGTTTTGTG
	PVEV3HF	GGAGATAAGAAATTTGTCCAGCAAATAG	PvEV3	604	Helicase	This study
	PVEV3HR	CGACAAGTTTTTTGACATTCGGG
	P2N2F2	GACTGTACTTGCTGTGGGCT	PvEV2	766	Helicase	Nordenstedt et al (2017)
	P2N2R2	CGTCGGCAGAGAATTCCGTT
	References
	Segundo, E., Carmona, M.P., Sáez, E. et al. Occurrence and incidence of viruses infecting green beans in south-eastern Spain. Eur J Plant Pathol 122, 579–591 (2008). https://doi.org/10.1007/s10658-008-9328-8
	Nordenstedt, N., Marcenaro, D., Chilagane, D., Mwaipopo, B., Rajamäki, L., Nchimbi-Msolla, S., Njau, J. R., Mbanzibwa, D. R., & Valkonen, P. T. (2017). Pathogenic seedborne viruses are rare but Phaseolus vulgaris endornaviruses are common in bean varieties grown in Nicaragua and Tanzania. PLOS ONE, 12(5), e0178242. https://doi.org/10.1371/journal.pone.0178242

## Sheet: Table S2
Supplementary Table S2 Pairwise sequence comparison matrix for Phaseolus vulgaris endornaviruses 1,2 and 3
KK072_PVEVE1	100.001
RWR2245_PVEVE1	99.101	100.001
RWR2075_PVEVE1	100.001	100.001	100.001
G2333_PVEVE1	96.301	96.401	96.101	100.001
GLP1127_PVEVE1	96.301	96.101	96.401	98.501	100.001
RWR1668_PVEVE1	96.601	96.701	96.701	98.801	99.701	100.001
PVEV1_NAIROBI_[MH567335]	96.001	95.801	95.501	98.201	99.101	99.401	100.001
KK022_PVEVE1	96.501	96.301	96.601	98.801	99.701	100.001	99.701	100.001
PVEV1_KIRINYAGA_[MH567346]	95.701	95.801	95.201	97.901	98.801	99.101	98.201	99.401	100.001
RED40_PVEVE1	96.201	96.001	96.301	97.801	98.801	99.101	98.801	99.101	99.701	100.001
SER16_PVEVE1	96.601	96.401	96.701	98.801	99.701	100.001	99.401	100.001	99.101	99.101	100.001
MCM2001_PVEVE1	96.601	96.701	96.701	98.801	99.701	100.001	99.401	100.001	99.101	99.101	100.001	100.001
PVEV2_ZAMBIA_[MW534366]	64.701	62.001	64.701	62.601	63.601	64.501	56.401	63.201	63.701	63.101	63.901	64.501	100.001
RWR2245_PVEVE2	62.101	62.001	61.301	62.901	63.301	63.001	59.701	62.601	66.301	64.101	63.001	63.001	99.301	100.001
KK022_PVEVE2	64.801	63.901	63.901	63.001	58.801	60.901	62.301	61.201	70.401	64.401	61.301	60.901	99.201	97.901	100.001
KK072_PVEVE2	60.401	63.801	63.601	65.001	61.501	63.401	58.701	60.901	66.301	62.401	61.201	63.401	99.001	98.501	97.701	100.001
RWR2075_PVEVE2	61.801	61.901	61.601	64.801	65.401	64.801	59.401	64.701	66.601	65.901	65.101	64.801	99.001	98.601	97.901	99.701	100.001
SER16_PVEVE2	62.301	60.101	60.501	63.501	59.901	59.501	60.901	59.401	67.101	63.201	59.601	59.501	97.601	97.001	96.401	97.201	97.301	100.001
MCM2001_PVEVE2	64.901	65.301	65.501	63.701	65.101	65.101	60.401	66.001	66.201	66.001	64.801	65.101	97.901	97.701	96.801	97.401	97.301	96.501	100.001
PVEV2 NAIROBI 1 [MH567336]	72.301	71.801	72.301	68.301	68.401	71.701	60.201	71.501	58.701	71.801	71.901	71.701	98.001	97.601	96.801	97.401	97.401	96.501	97.501	100.001
PVEV2 NAIROBI 2 [MH567339]	69.401	69.801	70.601	74.001	71.901	71.101	63.001	72.101	55.901	74.201	71.301	71.101	98.101	97.801	97.001	97.501	97.601	96.701	97.601	99.801	100.001
KK072_PVEV3	59.401	61.901	61.201	61.201	59.901	59.601	61.501	63.001	67.401	63.001	59.601	59.601	61.501	53.701	56.401	56.401	55.701	53.601	60.301	65.201	69.401	100.001
RWR2075_PVEV3	62.701	62.201	61.501	61.501	59.901	59.601	61.501	61.201	67.501	61.201	59.601	59.601	61.601	53.501	55.801	56.301	55.501	53.801	59.501	65.701	68.901	100.001	100.001
MCM2001_PVEV3	60.801	61.801	61.101	59.901	61.401	61.301	62.101	62.501	66.801	62.501	60.901	61.301	60.601	55.401	54.701	57.101	55.701	57.001	58.801	64.901	70.501	95.501	95.501	100.001

## Sheet: Table S3
Supplementary Table S3 Virus hits from VIRFIND for samples KK022 and KK072 showing multiple contigs annotated as Phaseolus vulgaris endornavirus 1 and Phaseolus vulgaris endornavirus 2
KK022
Query Seq-id	All subject Seq-id(s)	Query sequence length	Start of alignment in query	End of alignment in query	Subject sequence length	Start of alignment in subject	End of alignment in subject	Number of mismatches	Expect value	Percentage of identical matches	Aligned part of query sequence	Aligned part of subject sequence	ICTV taxonomy
CONTIG14203	AB719397.1_PHASEOLUS_VULGARIS_ENDORNAVIRUS_1_GENE_FOR_POLYPROTEIN,_COMPLETE_CDS	1137	1	1137	13908	1517	381	4	0	99.648	TTGGCACTGTGTGGTGCAGGTGCATTCCTCTCCATTATCTATTGGGAACATTCCATCGTATTTGTACCATTGATGGTAATTTTTAATTCTATTGTGCGGTAATATATCCCCCAGGCTGTAAGTTGCGCATTCCTTAAACCTAGATAAACACACAGTCGTCAGTGCAGAGACTTCTAGAATTAATTCTGGCTTAATAGAGTTGTAATTACTATAATGCTTGAATTCACAAGCATCTAATTTTGCTCTAATACTAGACTTCATGATTTCTGTAGTGTCATGGCCACAAGGAATGATCTTACGATTCAGATGAAAGAAATATTCATGAATCATTTGCATGTCATGATTTCTTATTAATTGTCTCTGATCTAACTCTAGGTCATCGTATACGTCTCCATAACC…	TTGGCACTGTGTGGTGCAGGTGCATTCTTCTCCATTATCTATTGGGAACATTCCATCGTATTTGTACCATTGATGGTAATTTTTAATTCTATTGTGCGGTAATATATCCCCCAGGCTGTAAGTTGCGCATTCCTTAAACCTAGATAAACACACAGTCGTCAGTGCAGAGACTTCTAGAATTAATTCTGGCTTAATAGAGTTGTAATTACTATAATGCTTGAATTCACAAGCATCTAATTTTGCTCTAATACTAGACTTCATGATTTCTGTAGTGTCATGGCCACAAGGAATGATCTTACGATTCAGATGAAAGAAATATTCATGAATCATTTGCATGTCATGATTTCTTATTAATTGTCTCTGATCTAACTCTAGGTCATCGTATACGTCTCCATAACC…	{{UNASSIGNED-ORDER}}{{ENDORNAVIRIDAE}}{{NO-SUBFAMILY}}{{ENDORNAVIRUS}}{{PHASEOLUS_VULGARIS_ENDORNAVIRUS}}
CONTIG9533	AB719397.1_PHASEOLUS_VULGARIS_ENDORNAVIRUS_1_GENE_FOR_POLYPROTEIN,_COMPLETE_CDS	635	1	635	13908	13264	13898	2	0	99.685	TAACGGGACAAGCAACAACTGCCATTGGGAATGTATTGACTAACATGCAAGTGCACGCTAAGTTCATACACAAACACTGGAATATTTTGGAAGTTGGTCTATTCTTGGGAGATGATATGTGTCTAGTGTTCAAACATAAACCTTCTTACCACCATTTGAAGAACGACATCGCAACCATGTTTAATATGCAAAGCAAAGAATCATGGAATAGTAACTATGGGACTTTTTGTAGTATGCTATGTACTAAATTGCCACAATGCAAAGCCGAAATGTGTCCTGACTTCGTGCGATTGAAATTTAGATATGAGGTGACTAATGGAGTGCATGAATGTACCAATAATAATATCATCATGAGGAAAGCTAGTTATCTAATGATGTTGGGTGATTTACCTGAAGTCC…	TAACGGGACAAGCAACAACTGCCATTGGGAATGTATTGACTAACATGCAAGTGCACGCTAAGTTCATACACAAACACTGGAATATTTTGGAAGTTGGTCTATTCTTGGGAGATGATATGTGTCTAGTGTTCAAACATAAACCTTCTTACCACCATTTGAAGAACGACATCGCAACCATGTTTAATATGCAAAGCAAAGAATCATGGAATAGTAACTATGGGACTTTTTGTAGTATGCTATGTACTAAATTGCCACAATGCAAAGCCGAAATGTGTCCTGACTTCGTGCGATTGAAATTTAGATATGAGGTGACTAATGGAGTGCATGAATGTACCAATAATAATATCATCATGAGGAAAGCTAGTTATCTAATGATGTTGGGTGATTTACCTGAAGTCC…	{{UNASSIGNED-ORDER}}{{ENDORNAVIRIDAE}}{{NO-SUBFAMILY}}{{ENDORNAVIRUS}}{{PHASEOLUS_VULGARIS_ENDORNAVIRUS}}
CONTIG12703	AB719397.1_PHASEOLUS_VULGARIS_ENDORNAVIRUS_1_GENE_FOR_POLYPROTEIN,_COMPLETE_CDS	223	1	223	13908	349	127	1	7.15e-110	99.552	AATGAAGCCAACCTGTTCTCATCTATTAATTGTCTTTTATGGGACCTGAACAATTTTCTTATTGATCTAACGTAAGGGTTGGCGTTCTGTTTAATCTGTCTATTTTTACTCAACCCTACCCAACCTAACTGCTTGATAGAAGGCTTGGTTTGTTTGGGTTGTGGTATTGGATTAATATATTGGCTGTGGTAACCTAATTTAAGTACTTTGTTAACTACTTTGC	AATGAAGCCAACCTGTTCTCATCTATTAATTGTCTTTTATGGGACCTGAACAATTTTCTTATTGATCTAACGTAAGGGTTCGCGTTCTGTTTAATCTGTCTATTTTTACTCAACCCTACCCAACCTAACTGCTTGATAGAAGGCTTGGTTTGTTTGGGTTGTGGTATTGGATTAATATATTGGCTGTGGTAACCTAATTTAAGTACTTTGTTAACTACTTTGC	{{UNASSIGNED-ORDER}}{{ENDORNAVIRIDAE}}{{NO-SUBFAMILY}}{{ENDORNAVIRUS}}{{PHASEOLUS_VULGARIS_ENDORNAVIRUS}}
CONTIG32229	AB719398.1_PHASEOLUS_VULGARIS_ENDORNAVIRUS_2_GENE_FOR_POLYPROTEIN,_COMPLETE_CDS	1142	1	1142	14820	2417	1276	21	0	98.161	CTGACTATCACTCAATTTTGTGGCCAGTCTGCAGCATTCGCACAGCTCTTCCAGTTTGGCCTCGTGTTCACACCACAGGTTATGGTGACAACACACATAGTCGGATTCTACGCTGGTCTCGGCAGTTAACATGGGCCAGACCACTACATTGGGTTCAAAGCGTTTTGATCCTTCGTTCAACTGCTCGAGTGCATCCCAGAAGGGGTCATTGATCCATGCTTTTACAGTGTCCACCATGCCACTCAATTTGGATTTGAGTGCACCATCGGGCAACAAGGCTCCCCAAATTTCGTTCACCAACTTCCCTGCTAGATCAATAGACATGAGCTTGACTACTTCTATCGGGTCCAAGCCAAACGCGTTTGATGTGGTGTTTAACGCTGTGACTGCCTTGACCCA…	CTGACTATCACTCAATTTTGTGGCCAATCTGCAGCATTCGCACAGCTCTTCCAGTTTGGCCTCGTGTTCACACCACAGGTTGTGGTGACAACACACATAGTCGGATTCTACGCTGGTCTCGGCAGTTAACATGGGCCAGACCACTACATTGGGTTCAAAGCGTTTTGATCCTTCGTTCAACTGCTCGAGTGCATCCCAGAAGGGGTCATTGATCCATGCTTTTACAGTATCCACCATGCCACTCAATTTGGATTTGAGTGCGCCATCGGGCAACAAGGCTCCCCAAATTTCGTTCACCAACTTCCCTGCTAGATCAATAGACATGAGCTTGACCACTTCTATCGGGTCTAAGCCAAACGCGTTTGATGTGGTGTTTAACGCTGTGACTGCCTTGACCCA…	{{UNASSIGNED-ORDER}}{{ENDORNAVIRIDAE}}{{NO-SUBFAMILY}}{{ENDORNAVIRUS}}{{PHASEOLUS_VULGARIS_ENDORNAVIRUS}}
CONTIG11650	AB719398.1_PHASEOLUS_VULGARIS_ENDORNAVIRUS_2_GENE_FOR_POLYPROTEIN,_COMPLETE_CDS	1067	1	1067	14820	6413	7479	16	0	98.5	TGTTAAGTGCTGCGGGCCGCTTTTAAATGAAAGCATGATAGATGCATTCGGCAACGCAAACACGGTAATGACCCTCAACCTAGATGTGGGGCCAACGTCCAACAGAATAATTAGATTATTGAGTGAATGGACAGAGACACAGTATGACATGGGTCAGATGGCAAAGTTAGATGTTCTGGGGAACAGTGTTGTGATGGCGACTTACGGGGGTTGCACGTTATGCGCTGGAATTAAGTTTTCATCTCGTGGCGTAGATTTAATGAAAGTGGGTAGACAAAGCACAGCAACCAGCAATAGATGCATTACTATATACCACCACCCGGACATGTCCGTGACGGCCGCTCTGTGTCACGGGTTACACCTCAATGACAAATTAAACCTGGTGACCCTCGGACCTCT…	TGTTAAGTGCTGCGGGCCGCTTTTAAATGAAAGCATGATAGATGCATTCGGCAACGCAAACACGGTAATGACCCTCAACCTAGACGTGGGGCCAACGTCCAACAGAATAATAAGATTACTGAGTGAATGGACAGAGACACAGTATGACATGGGTCAGATGGCTAAGTTAGATGTTCTGGGGAGCAGTGTTGTGATGGCGACTTACGGGGGTTGCACGTTATGCGCTGGAATTAAGTTTTCATCTCGTGGCGTAGATTTGATGAAAGTGGGCAGGCAAAGCACAGCAACCAGCAATAGATGCATTACTATATACCACCACCCGGACATGTCCGTGACGGCCGCTCTGTGTCACGGGTTACACCTCAATGACAAATTGAACCTGGTGACCCTCGGACCTCT…	{{UNASSIGNED-ORDER}}{{ENDORNAVIRIDAE}}{{NO-SUBFAMILY}}{{ENDORNAVIRUS}}{{PHASEOLUS_VULGARIS_ENDORNAVIRUS}}
CONTIG20618	AB719398.1_PHASEOLUS_VULGARIS_ENDORNAVIRUS_2_GENE_FOR_POLYPROTEIN,_COMPLETE_CDS	1016	1	1016	14820	8825	7810	11	0	98.917	CATAATCAATGGGTCGGTGTGTTCCACTTTGCTCACTCTCACTGCCTTCAATTTGTCAATGTTGTTGATTATTCTGCCTGCTGCCTCCTTTGCTACGGTGCTCACCATTTCAAGTAACTGCTCAATTCCGACGTCAACACCCAGCCACTTATAAACGTCAGTGACCATTTTGATAGTTGCAAACCAGGCCATGTCTTTGAGTCCTGACAGTTTTGTGAGTGGGAACTCAGTACTGTTGATTAACTCAGTTAATCGTGTAGTGGCATTGTTCAACCTAGTGCTCTCTAAGAAGACACACACACAACACTCCATCAATTTTGTTATCATTTGGGGTTGCTGGCTTGTCATTTTGCTAATTGAATAAGCGACGGTGTGACTGTAAGTTCTGGCATAGGACAA…	CATAATCAATGGGTCGGTGTGTTCCACTTTGCTCACTCTCACTGCCTTCAATTTGTCAATGTTGTTGATTATTCTGCCTGCTGCCTCCTTTGCCACGGTGCTCACCATTTCAAGTAACTGCTCAATTCCGACGTCAACACCCAGCCACTTATAAACGTCAGTGACCATTTTGATGGTTGCAAACCAGGCCATGTCTTTGAGTCCTGACAGTTTTGTGAGTGGGAATTCAGTACTGTTGATTAACTCAGTTAATCGTGTAGTGGCATTGTTCAACCTAGTGCTCTCTAAGAAGACACACACACAACACTCCATCAATTTTGTTATCATTTGGGGTTGCTGGCTTGTCATTTTGCTAATTGAATAAGCGACGGTGTGACTGTAAGTTCTGGCATAGGACAA…	{{UNASSIGNED-ORDER}}{{ENDORNAVIRIDAE}}{{NO-SUBFAMILY}}{{ENDORNAVIRUS}}{{PHASEOLUS_VULGARIS_ENDORNAVIRUS}}
CONTIG10435	AB719398.1_PHASEOLUS_VULGARIS_ENDORNAVIRUS_2_GENE_FOR_POLYPROTEIN,_COMPLETE_CDS	626	1	626	14820	5122	5747	14	0	97.764	GTACAATTTCTCCAGCCACCCTAACCATATTACAGACTACCCAGTTGAGGCGGGAACAGATCGAAATCAAACCCGAAGAGCAGCGGATCGAGCGAGACTTATTCACAATGGAAGATGTAGAGAAGTTAGTACAGGAACTGGACATCTACAATCAAAGAGTTTGGACACCCATGGATTGGGGGGAATTCAAAAATAGGTGGCGGGCATCTGTCCCACCAGGGACTAAACTGGAAGTGGACGATGACCGGCGCGTCTTGACAGCCAAAGTATGGGGGTGCACAGTCACGGTGACAGTTCAGCAAGACATGTCAAAATTTGCAATGGACTTACAAATATCGTTTCTGATGCGACTTGCCAAATCAAAAATTGAAAAACAATTTAAACAACATTATAAAGACC…	GTACAATTTCTCCAGCTACCCTAACCATATTACAGACTACCCAGTTGAGGCGGGAACAGATCGAAATCAAACCCGAAGAGCAGCGGATCGAACGAGACTTGTTCACAATGGAAGATGTAGAGAAGTTAGTGCAGGAACTGGACATCTACAATCAAAGAGTTTGGACACCCATGGATTGGGGGGAATTCAAAAATAGGTGGCGGGCATCTGTCCCACCAGGGACTAAACTGGAAGTGGACGATGACCGGCGCGTCTTGACAGCCAAAGTATGGGGGTGCACAGTCACGGTGACAGTTCAGCAAGACATGTCAAAATTTGCAATGGACTTACAAATATCGTTTCTGATGCGACTTGCTAAATCAAAAATCGAAAAACAATTTAAACAACATTATAAAGACC…	{{UNASSIGNED-ORDER}}{{ENDORNAVIRIDAE}}{{NO-SUBFAMILY}}{{ENDORNAVIRUS}}{{PHASEOLUS_VULGARIS_ENDORNAVIRUS}}
CONTIG2684	AB719398.1_PHASEOLUS_VULGARIS_ENDORNAVIRUS_2_GENE_FOR_POLYPROTEIN,_COMPLETE_CDS	591	1	591	14820	14208	14798	13	0	97.8	ACTGCTATAGGGAATGCCATCACTAACATGCTGGTGCATAGGCGGTTGGTTAAAACATTGGGTCACAACCTAAGATTGTTTTTGGTGTTGGGTGATGATGGATTGATGTTCACAACAACATGGGTGGATACCACTAAGTTGAATAACGAGCTGAAAACCAATCACAATATGATGTGCAAACCAAGTTTAAGCCAAACCCATGGTGTGTTTTGCTGCATGATGGCAGCAATAACTGATGAAGGTAATTGCACACTGGGACCAGATGTGGTGCGATTAAGACGCAGATTCGAGTGTCCAAATGGGGTGAGTGAAATGACTCCCGACAACGTACAAGCGAGATGCATGGCGTATTACATGATGCTCGGGGCCACACCTGAAGTGACACGAGCAATACAGCAA…	ACTGCTATAGGGAACGCCATCACCAATATGCTGGTGCATAGGCGGTTGGTTAAAACATTGGGTCACAACCTAAGATTGTTTTTGGTGTTGGGTGATGATGGATTAATGTTCACAACAACATGGGTGGATACCACTAAGTTGAATAACGAGCTGAAAACCAATCATAACATGATGTGCAAACCAAGTTTAAGTCAGACCCATGGTGTGTTTTGCTGCATGATGGCAGCAATAACTGATGAAGGTAATTGCACACTGGGACCAGATGTGGTGCGATTAAGACGCAGATTCGAGTGTCCAAATGGGGTGAGTGAAATGACTCCCGACAATGTACAAGCGAGATGCATGGCGTATTATATGATGCTCGGGGCTACACCTGAAGTGACACGAGCAATACAGCAA…	{{UNASSIGNED-ORDER}}{{ENDORNAVIRIDAE}}{{NO-SUBFAMILY}}{{ENDORNAVIRUS}}{{PHASEOLUS_VULGARIS_ENDORNAVIRUS}}
CONTIG26961	AB719398.1_PHASEOLUS_VULGARIS_ENDORNAVIRUS_2_GENE_FOR_POLYPROTEIN,_COMPLETE_CDS	528	1	528	14820	4763	4236	6	0	98.864	TGCATCGTGTATGATGGATATCAATTTGCTGTCATCCCACGTGGGCAGGTTCAGATCTAATACCATTGTGTCATGTGGAGCATTGCTAACTATCTCTCCTACGATCGAATTGAGTATTCCACACAACTTGGGCCCGTACCTATACGTGGACTTGAGCAGTGTCTTGTTTGGCACGTAATCTGCAATGTTGTCCAGTATCCGCTCCCCACCCAGCATGTATGTGTCTATTGTACTTATTTGGTTTGGATCACCGTACATTACCAAAGATGTAGGCAGCGTGGTTAAAGAAAAATATAACTCATACCATGGAAACATGGTGCACTCATCTATTACTAACCTGTGTGCTGGTGGTTGAGTGAAACTGTATTTTTCGTGACTCATCACCAATTGTTTTGGTGA…	TGCATCGCGTATGATGGATATCAATTTGCTGTCATCCCACGTGGGCAGGTTCAGATCTAATACCATTGTGTCATGTGGAGCATTGCTAACTATCTCACCTACGATCGAATTGAGTATTCCACACAACTTGGGCCCGTACCTATACGTGGACTTGAGCAGTGTCTTGTTTGGCACGTAATCTGCAATGTTGTCCAGTATCCGCTCCCCACCCAGCATGTATGTGTCTATTGTACTTATTTGGTTTGGATCACCGTACATTACCAAAGATGTAGGCAGCGTGGTTAAAGAAAAATATAACTCATACCATGGAAACATGGTGCACTCATCTATTACTAACCTGTGTGTTGGTGGTTGAGTGAAACTGTATTTTTCGTGACTCATCACCAATTGTTTTGGTGA…	{{UNASSIGNED-ORDER}}{{ENDORNAVIRIDAE}}{{NO-SUBFAMILY}}{{ENDORNAVIRUS}}{{PHASEOLUS_VULGARIS_ENDORNAVIRUS}}
CONTIG14163	AB719398.1_PHASEOLUS_VULGARIS_ENDORNAVIRUS_2_GENE_FOR_POLYPROTEIN,_COMPLETE_CDS	496	1	496	14820	13984	13489	5	0	98.992	ACTCTTGCAGCCAATTCATCCGCTCTTAAGCCATCTGAATACACAATTTCTGGTCGCAACAAGTCTTTAAGTCTAACTTTAACTTCTTTGAACACGTGACTAAATATGGCGCAATATCCTTTACACTGCCAAACTAAAGCTCTAGCCTTGACTTGTTTCAAATTTGACGCTGGCTCTGATTTCAACAGCGACTCCAATTTCAAGTGCACGTTTAATTTATTGATTGGGTGCAGTTGCATACCCTCAGCTAAAATATTGTTCAGTTCATCTGCTATTTTATTACTGTCCGGACGGTCCCTTAACCAATCCAGCACTTTTGCGTCATTAAATGTTAATTGCTGAGTTTGATAAACCTTCAACTTGTCACGTTTTGAACTATCAAAGTACATGTCTACAAAT…	ACTCTTGCAGCCAATTCATCCGCTCTTAAGCCATCTGAATACACAATTTCTGGTCGCAACAAGTCTTTGAGTCTAACTTTAACTTCTTTGAACACGTGACTAAATATGGCGCAATATCCTTTACACTGCCAAACTAAAGCTCTAGCCTTGACTTGTTTCAAATTTGACGCTGGCTCTGATTTCAACAGCGACTCCAATTTCAAGTGCACGTTTAATTTATTAATTGGGTGCAGTTGCATACCCTCAGCTAAAATATTGTTCAGTTCTTCTGCTATTTTATTACTGTCCGGACGGTCCCTTAACCAATCTAGCACTTTTGCGTCATTAAATGTTAATTGCTGAGTTTGATAAACCTTCAACTTGTCACGTTTTGAACTATCAAAGTACATGTCTACAAAT…	{{UNASSIGNED-ORDER}}{{ENDORNAVIRIDAE}}{{NO-SUBFAMILY}}{{ENDORNAVIRUS}}{{PHASEOLUS_VULGARIS_ENDORNAVIRUS}}
CONTIG2277	AB719398.1_PHASEOLUS_VULGARIS_ENDORNAVIRUS_2_GENE_FOR_POLYPROTEIN,_COMPLETE_CDS	489	1	489	14820	6299	5811	10	0	97.955	TTGACTGATGTGCTTGATTAGAACATTTTCGTCCTGTGTTTTGTCCAGATCCAGATAAACTTGCATCCAGGGGTATGCTGCTAACACGATTTGGGTTTGTTCATCTGTCAACATTGGACTACGGTTCCAAATACCACCACGCTTTGTTTGCGTGGCAAATACTTTCAACTTTGCGTCAAGGAGCAACTGTCCCATTCTCAACTTCATTGTCCCCCCAATTGACCTAACCACCATGTTGTGCTGCGTCACTTCAAACATGGCCACCTTGCTTTCCTCACTCACTAAATCTAAATTGTAGCCGTTGTCGCATTCTTCGAACAGTACGGTTAACCTTATTGTGGGCAATGCCGCTCGTACCAACGCCAACAATTCAATGCTTTTAACAGGTAACAAATGGGG…	TTGACTGATGTGCTTGATTAGAACATTTTCGTCCTGTGCTTGGTCCAGATCCAGATAAACTTGCATCCAGGGGTATGCTGCTAACACGATTTGGGTTTGTTCATCTGTCAACATTGGACTACGGTTCCAAATACCACCACGCTTTATTTGCGTGGCAAATACTTTCAACTTTGCGTCAAGGAGTAACTGCCCCATTCTCAATTTCATTGTCCCCCCAATTGACCTAACCACCATGTTGTGCTGCGTTACTTTAAACATGGCCACCTTGCTTTCCTCACTCACTAAATCTAGATTGTAGCCGTTGTCGCATTCTTCGAACAGTACGGTTAACCTTATTGTGGGCAATGCCGCTCGTACCAACGCCAACAATTCAATGCTTTTAACAGGTAACAAATGGGG…	{{UNASSIGNED-ORDER}}{{ENDORNAVIRIDAE}}{{NO-SUBFAMILY}}{{ENDORNAVIRUS}}{{PHASEOLUS_VULGARIS_ENDORNAVIRUS}}
CONTIG20358	AB719398.1_PHASEOLUS_VULGARIS_ENDORNAVIRUS_2_GENE_FOR_POLYPROTEIN,_COMPLETE_CDS	426	1	424	14820	9765	9342	2	0	99.528	TGCCGGCTTGCTGTTCCCAGGGGTAAGCTGTACTGAATAAGCAGGGCGCCCTCAGTTTTTGTGCCACTTGCACCCCAACGTGGGTGAATGGTGTCTCAATCATCATGTTAACACCTTCGCAAAACTGTAAGAGTTTGGTGGTGTTCAGTTTGAACATGCCTTCTATTATTTCAAACATCTCATTCAATTCATTATAGAGTTGTAGCGGGTTCCATTTGTGCTTCTCCATTTGTATGCAGCTGTTGATTAGTTTGCTAGAATCCACCTGCAACCCCAATGCCTCGAATCCGTAGCTGTTCACATAATCAACGTAGTCTTTTGGCACCAAAAACTTGCATTCACTCCCTAGTTTGGCCACAACTTGTGCCCACGCAATGTAAGGTTCGATGTCCCCTCTAC…	TGCCGGCTTGCTGTTCCCAGGGGTAAGCTGTACTGAATAAGCAGGGCGCCCTCAGTTTTTGTGCCACTTGCACCCCAACGTGGGTGAATGGTGTCTCAATCATCATGTTAACACCTTCGCAAAACTGTAAGAGTTTGGTGGTGTTCAGTTTGAACATGCCTTCTATTATTTCAAACATCTCATTCAATTCATTATAGAGTTGTAGCGGGTTCCATTTGTGCTTCTCCATTTGTATGCAGCTGTTGATTAATTTGCTAGAATCTACCTGCAACCCCAATGCCTCGAATCCGTAGCTGTTCACATAATCAACGTAGTCTTTTGGCACCAAAAACTTGCATTCACTCCCTAGTTTGGCCACAACTTGTGCCCACGCAATGTAAGGTTCGATGTCCCCTCTAC…	{{UNASSIGNED-ORDER}}{{ENDORNAVIRIDAE}}{{NO-SUBFAMILY}}{{ENDORNAVIRUS}}{{PHASEOLUS_VULGARIS_ENDORNAVIRUS}}
CONTIG2157	AB719398.1_PHASEOLUS_VULGARIS_ENDORNAVIRUS_2_GENE_FOR_POLYPROTEIN,_COMPLETE_CDS	399	2	399	14820	11406	11803	4	0	98.995	ACAAATTATGCACCATTCAAAATCATGTCACCAACAGGGCAATCGGTAGTATTAAATCCCAATGAGGGAACGGATTGCGTTTTTGAATGTCTCAGAGTGGCACTGACAGATGAGTATACAAACGATGAAAACAAATCAACCATTATCCTCAGAACCTGTTATCAATGGATGAACATTCAAACCATGCCAACCACCCGCCAGTTAGAGGGGTTGGTGAGAGCATTACATTTGCACATTGGAGTCCAGTTACCCAGTTGCAGCATCGATTTCCCAATTGGGAGTGCAACCATTGAGCAAGTCACTTATTTGGAGATCATAGAGGGAGTGCTCGCTGCACACTGTGTTTTAAAGAAAGTTTCGAAACCAAGTGTGGAGTTCTACACAGCGTCAAATGCCCC	ACAAATTATGCACCATTCAAAATCATGTCACCAACAGGGCAATCGGTAGTATTAAATCCCAATGAGGGAACGGATTGCGTTTTTGAATGTCTCAGAGTGGCACTGACAGATGAGTATACAAATGATGAAGACAAATCAACCATTATCCTCAGAACCTGTTATCAATGGATGAACATTCAAACCATGCCAACCACCCGCCAGTTAGAGGGGTTGGTGAGAGCATTACATTTGCACATTGGAGTCCAGTTACCCAGTTGCAGCATCGATTTCCCAATCGGGAGTGCAACCATTGAGCAAGTCACTTATTTGGAGATCATAGAGGGAGTGCTCGCTGCACACTGTGTTTTAAAGAAAGTTTCGAAGCCAAGTGTGGAGTTCTACACAGCGTCAAATGCCCC	{{UNASSIGNED-ORDER}}{{ENDORNAVIRIDAE}}{{NO-SUBFAMILY}}{{ENDORNAVIRUS}}{{PHASEOLUS_VULGARIS_ENDORNAVIRUS}}
CONTIG23952	AB719398.1_PHASEOLUS_VULGARIS_ENDORNAVIRUS_2_GENE_FOR_POLYPROTEIN,_COMPLETE_CDS	352	1	352	14820	12916	12565	7	2.36e-171	98.011	TTTACCCTTGCATGGTCATTAGTCAACACCGCTGTGTGTTTGCTAGGGTGCCTTTTACCGAATGCTGACTTGATGTTGATGTCTGGGCAAATTTGGTCTACTAACTCTTGCAATGGTACTCCCACTTTTAATCTTTCCATTAATGTTCTGTCTGGGATCACTAATCCGTTGCTGGCATTCATATACACAGCCCACTCTTGTATCAAGTTTGAGTGTGCATGCGACACTTCTTCCGTTGCCAAATAAACACTGCCACCTTCCAAAGTGTATTTTACTCTACTAGCGTCAAGAACGCTTGCAAATGTATTTCGTTGTTGGTGGTCCACAAACTCCATACACAATGTCAGTTTTC	TTTACCCTTGCATGGTCATTAGTCAACACCGCTGTGTGTTTGCTAGGGTGCCTTTTACCGAATGCTGACTTGATGTTGATGTCTGGGCAAATTTGATCCACTAACTCTTGCAATGGTACTCCCACTTTTAATCTTTCCATTAATGTTCTATCTGGGATCACTAATCCGTTGCTGGCATTCATATACACAGCCCACTCTTGTATCAAATTTGAGTGTGCATGCGACACTTCTTCCGTTGCCAAATAAACACTGCCACCTTCCAAAGTATATTTTATTCTACTAGCGTCAAGAACGCTTGCAAATGTATTTCGTTGTTGGTGGTCTACAAACTCCATACACAATGTCAGTTTTC	{{UNASSIGNED-ORDER}}{{ENDORNAVIRIDAE}}{{NO-SUBFAMILY}}{{ENDORNAVIRUS}}{{PHASEOLUS_VULGARIS_ENDORNAVIRUS}}
CONTIG16355	AB719398.1_PHASEOLUS_VULGARIS_ENDORNAVIRUS_2_GENE_FOR_POLYPROTEIN,_COMPLETE_CDS	344	1	344	14820	570	227	4	6.4e-172	98.837	CTAAAACGGATCCGCCGAATTTCTTAATTATGCCCAGTAACAGGTCCCTGGCAGCTTCGGTTGTTGTTCCATCTTCTTTGGATCTTGGGGTCAACAAAGGTCGACAATGCTTGTAATACAGTTTTCCAGGGGCACCGTAATACGGCTCTGTGCTTTGTAGTTGACAATTGTGCAACGTTGCCTGAACTTCCTCCGGTGTGATATCTATGTGGCAATGTCCTTGTTCGAATAGTTGCATCATAGACCGAATTGTGCGTATGTCTATTTTGTTGAGGTCCGGCACACATTCTTCATAACCAAATTGCAAAAATTCCAATTCTTCCCCTTGTCTGGCTGCCATAACC	CTAAAACGGATCCGCCGAATTTCCTAATTATGCCCAGTAACAGGTCCCTGGCAGCTTCGGTTGTTGTTCCATCTTCTTTGGATCTTGGAGTCAACAAAGGTCGACAATGCTTGTAATACAGTTTTCCAGGGGCACCGTAATACGGCTCTGTGCTTTGTAGTTGACAATTGTGCAACGTTGCCTGAACTTCCTCCGGTGTGATATCTATGTGGCAATGTCCTTGTTCGAATTGTTGCATCATAGACCGAATTGTGCGTATGTCTATTTTGTTGAGGTCCGGCACACATTCTTCATAACCAAATTGCAAGAATTCCAATTCTTCCCCTTGTCTGGCTGCCATAACC	{{UNASSIGNED-ORDER}}{{ENDORNAVIRIDAE}}{{NO-SUBFAMILY}}{{ENDORNAVIRUS}}{{PHASEOLUS_VULGARIS_ENDORNAVIRUS}}
CONTIG22776	AB719398.1_PHASEOLUS_VULGARIS_ENDORNAVIRUS_2_GENE_FOR_POLYPROTEIN,_COMPLETE_CDS	304	1	303	14820	941	1243	5	1.61e-147	98.35	AGAACAGGATTTCAAAAACATGAGGTCAATCATGTCGAGGGCTATGGCCAAAACTGTGTACGTCCCAAATGGTATGACTGATTTTCAGCACAACCATCTGACCAGCCAAGTGCCAGCCTACAAGTTGATTAGAACCAATGCGATGCCCAACCCGCACGCCATGTTAGCAGCGGAGCGTAGAATCGCAACAATCATGTTTGCAGATAAACGTGGGCCTGGACAGACAATATTGGACGTCGGATCCAGAAAAAACTTGACTGGGCTGAAGGAGTGGCACGGCATGGGACCAATAATGGACTGGCG	AGAACAGGATTTCAAAAACATGAGGTCAATCATGTCAAGGGCAATGGCCAAAACTGTGTACGTCCCAAATGGTATGACTGATTTTCAGCACAACCATCTGACCGGCCAAGTGCCAGCCTACAAGTTGATTAGAACCAATGCGATGCCCAACCCGCATGCCATGTTAGCAGCGGAGCGTAGAATCGCAACAATCATGTTTGCAGATAAACGTGGGCCTGGACAGACAATATTGGACGTCGGATCCAGGAAAAACTTGACTGGGCTGAAGGAGTGGCACGGCATGGGACCAATAATGGACTGGCG	{{UNASSIGNED-ORDER}}{{ENDORNAVIRIDAE}}{{NO-SUBFAMILY}}{{ENDORNAVIRUS}}{{PHASEOLUS_VULGARIS_ENDORNAVIRUS}}
CONTIG2207	AB719398.1_PHASEOLUS_VULGARIS_ENDORNAVIRUS_2_GENE_FOR_POLYPROTEIN,_COMPLETE_CDS	287	1	287	14820	11252	10966	14	1.21e-123	95.122	GCCCGTTGTTGTTACGTAAACCGCTGCTGGTGGTTCCGTGATCGCTGTCACCGCGCATTCACTGGTCATCTCTTTCTCTCTCGCGTCTTCGTCTTTTGGCATCCCCCATAGATACTTTGGTTCTTTCGATTTTCTACTGAGTGTATGTGTTTCATCCGGCTCCCCCTCTGGGTTGGTTTCAATCGCTAACGATGCTGCTGCCTTCAGTTCTTTGCTAAGTTCACTTTGTTCGAGACATGGTTGCGTTGCTTTCTTCTTTTCTTCGTTGGCTTCTTTTCTCCTATTCC	GCCCGTTGTTGTTACGTAAACCGCTGCTGGTGGTTCCGTGATCGCTGCTACCGCGCATTCACTGATCATCTCTTTCTCTCTTGCGTCTTCGTCTTTTGGCATTCCCCATAGATACTTTGGTTCTTTCAATTTTATACTGAGTGTATATGTTTCATTCGGCTTCCCTTCTGGGTTGGTTTCAATCACTAACGATGCTGCTGCCTTCAGTTCTTTGCTAAGTTCACTTTGTTCGAGACGTAGTTGCGTTGCTTTCTTCTTTTCTTCGTTGGCTTCTTTTCTCCTATTCC	{{UNASSIGNED-ORDER}}{{ENDORNAVIRIDAE}}{{NO-SUBFAMILY}}{{ENDORNAVIRUS}}{{PHASEOLUS_VULGARIS_ENDORNAVIRUS}}
CONTIG3102	AB719398.1_PHASEOLUS_VULGARIS_ENDORNAVIRUS_2_GENE_FOR_POLYPROTEIN,_COMPLETE_CDS	248	1	248	14820	3262	3015	2	4.77e-122	99.194	TCCGTTTGCCGCCTGGTCACCCTCTGCATCTCCACTAGTGATAAATTTCCCCCTAGCACTCTATTGATTGCATGGAAGCCACATATGCCATCCCCTGGCACACTCGCCCTGTCCACTACAGTTAACCATGAGGGAGGGTGCAATTTTTTTCCGATCGGCAAATATTTGAGTTCACTAATTCCGATCAGGTTCAACGGGTTGCACTCATTTGGCACACCCAAGTGCTCAGTCACTGTGTATGTGTACCC	TCCGTTTGCCGCCTGGTCACCCTCTGCATCTCCACAAGTGATAAATTTCCCCCTAGCACTCTATTGATTGCATGGAAGCCACATATGCCATCCCCTGGCACACTCGCCCTGTCCACTACAGTTAACCATGAGGGAGGGTGCAATTTTTTTCCGATCGGCAAATATTTGAGTTCACTAATTCCGATCAGGTTCAACGGGTTGCATTCATTTGGCACACCCAAGTGCTCAGTCACTGTGTATGTGTACCC	{{UNASSIGNED-ORDER}}{{ENDORNAVIRIDAE}}{{NO-SUBFAMILY}}{{ENDORNAVIRUS}}{{PHASEOLUS_VULGARIS_ENDORNAVIRUS}}
CONTIG20746	AB719398.1_PHASEOLUS_VULGARIS_ENDORNAVIRUS_2_GENE_FOR_POLYPROTEIN,_COMPLETE_CDS	239	1	239	14820	9811	10049	2	4.6e-117	99.163	GCATAGCGGCATTTACCCCGTTTCGCAAGCACATTGAACAATGGCGTCACAGAACATTGCAATTGCACAATCCGCGAGGAATAATGGCGCACGGCAGCGGTAACCCGCTGGTGTACTTACACCCTAAGTTAACCACATGGTGGAAAACATCCAACACCTCAGCGTGCGTGGGTTATGCAAACAGTTGTGTAAAGCAAGTCAGCGAGCAAGATGTGGAGCTAACTAAATGGGTAGCAGAA	GCATAGCGGCATTTACCCCGTTTCGCAAGCACATTGAACAATGGCGTCACAGAACATTGCAATTGCACAATCCGCGGGGAATAATGGCGCACGGCAGCGGTAACCCGCTGGTGTACTTACACCCTAAGTTAACCACATGGTGGAAAACATCCAACACCTCAGCGTGCGTGGGTTATGCAAACAGTTGTGTAAAGCAAGTCAGCGAGCAAGATGTGGAGCTAACTAAATGGGCAGCAGAA	{{UNASSIGNED-ORDER}}{{ENDORNAVIRIDAE}}{{NO-SUBFAMILY}}{{ENDORNAVIRUS}}{{PHASEOLUS_VULGARIS_ENDORNAVIRUS}}
CONTIG21674	AB719398.1_PHASEOLUS_VULGARIS_ENDORNAVIRUS_2_GENE_FOR_POLYPROTEIN,_COMPLETE_CDS	227	3	227	14820	2695	2919	7	5.72e-101	96.889	AAAAAATGCCACCAGCTGGGGCAGCAGGCGAAAGTGGCCCAACACCGCACGCTGACGAACCAAGCGAAGAGCAAAACCATTCTGGAAAAACAACAGAAGAAAGTCAAGCAGAACTCACGATACTCGACAAATGGAAACAAGGTCAGGCCAGTTCATCAGGCACAAAAACAGACGTGGCCCAAGGCATATCAAGCCTGAACCAACAACCGAAGAAAAGTAATGGGC	AAAAAATGCCACCAGCTGGGACAGCAGGCGAAAGTGGCCCAACACCGCACGCTGACAAACCAAGCGATGAGCAAAACCATTCTGGAAAAACAACGGAAGAAAGTCAAGCAGAACTCACGATACTCGACAAATGGAAACAAGGTCAGGCCAGTTCATCAGGTACAAAAACAGACGTGGCCCAAGGCATATCAAACCTGAACCAACAACCGAAGAAAAGTGATGGGC	{{UNASSIGNED-ORDER}}{{ENDORNAVIRIDAE}}{{NO-SUBFAMILY}}{{ENDORNAVIRUS}}{{PHASEOLUS_VULGARIS_ENDORNAVIRUS}}
CONTIG28415	AB719398.1_PHASEOLUS_VULGARIS_ENDORNAVIRUS_2_GENE_FOR_POLYPROTEIN,_COMPLETE_CDS	226	1	226	14820	10463	10688	4	1.57e-106	98.23	TGAGACAGTACGCGCCGAGAACTTCATGGTAAACCTAATCACAAACAGTGAAGTGCTGTGGCAGGCGGCGTCCGACCACACCACCAATTTGCTCGCCAACGTGGTCGAACCACTGGTCAGCTTAGATTTAAATTGTAAAAACATCAACAACCAACTGGCAAGCGGCGGTTTGGGTAAGTGGGCAGATGTGGAAGACACAACCGTGATCATTACAGCAGAAGGGCCC	TGGGACAGTACGCGCCGAGAACTTCATGGTAAACCTAATCACAAACAGTGAAGTGCTGTGGCAGGCGGCGTCCGACCACACCACCAATTTGCTCGCCAACGTGGTCGAACCACTGGTTAGCTTAGATTTAAATTGTAAAAACATCAACAACCAACTGGCAAGCGGCGGTTTGGGTAAGTGGGCAGACGTGGAAGACACAACCGTGATCATCACAGCAGAAGGGCCC	{{UNASSIGNED-ORDER}}{{ENDORNAVIRIDAE}}{{NO-SUBFAMILY}}{{ENDORNAVIRUS}}{{PHASEOLUS_VULGARIS_ENDORNAVIRUS}}
CONTIG5257	AB719398.1_PHASEOLUS_VULGARIS_ENDORNAVIRUS_2_GENE_FOR_POLYPROTEIN,_COMPLETE_CDS	226	1	223	14820	4897	5119	1	7.26e-110	99.552	ATGAGGGGGGCAATTCCCAGATCTATATGAACAAAAATTACGCGGTTTCCGCAGCAACTAGGTGCAAAACCAAGTTGGTGTGGGTAAGCGTTGGATTGCCCGACGGGATGAAACTAGTAGACAAACTAAAAGGGTCATCACTGGATCACCGTGGCGAAGGTTTGCAAGACGCCATTGAATTGACTCCAAACACCAGGCATATAATACGCCAAGCAATTGACAG	ATGAGGGGGGCAATTCCCAGATCTATATGAACAGAAATTACGCGGTTTCCGCAGCAACTAGGTGCAAAACCAAGTTGGTGTGGGTAAGCGTTGGATTGCCCGACGGGATGAAACTAGTAGACAAACTAAAAGGGTCATCACTGGATCACCGTGGCGAAGGTTTGCAAGACGCCATTGAATTGACTCCAAACACCAGGCATATAATACGCCAAGCAATTGACAG	{{UNASSIGNED-ORDER}}{{ENDORNAVIRIDAE}}{{NO-SUBFAMILY}}{{ENDORNAVIRUS}}{{PHASEOLUS_VULGARIS_ENDORNAVIRUS}}
CONTIG8834	AB719398.1_PHASEOLUS_VULGARIS_ENDORNAVIRUS_2_GENE_FOR_POLYPROTEIN,_COMPLETE_CDS	211	1	211	14820	10975	10765	5	1.47e-96	97.63	CTCCTATTCCGGTCCTCGGCTAGCTGCACTGCAATCTTGCGTCTTGTGGCGTCGGCCTGTTTTTTTTGTTCTTTTCTTTCCTCTCGCGCTTTGGCAGCCAATTGCAAGTCGTCATTGGTAGGCACGTATGTTAGTGCATGTGATGATTGGTACTCTTTATAGTTCCTTCCTATCTCTGGGTTCCGTCCTGTCTGTGGGTGTACAGTCGTGC	CTCCTATTCCGGTCCTCGGCTAGCTGCACTGCGATCTTGCGTCTTGTGGCGTCGGCCTGTTTTTTTTGTTCTTTTCTTTCCTCTCGCGCTTTGGCAGCCAATTGCAAGTCATCATTGGCAGGCACGTATGTTAGTGCATGTGATGATTGGTACTCTTTATAGTTCCTTCCTATCTCTGGATTCCTTCCTGTCTGTGGGTGTACAGTCGTGC	{{UNASSIGNED-ORDER}}{{ENDORNAVIRIDAE}}{{NO-SUBFAMILY}}{{ENDORNAVIRUS}}{{PHASEOLUS_VULGARIS_ENDORNAVIRUS}}
CONTIG6934	KT456288.1_PHASEOLUS_VULGARIS_ENDORNAVIRUS_2_ISOLATE_PVEV-2_BRAZIL_POLYPROTEIN_GENE,_COMPLETE_CDS	230	1	230	14817	12568	12339	5	4.46e-107	97.826	CAGTTTTCCTCTGTTCAGCATGTGCCTGACGGCACTTGTGCGGTTAGTTATTTTGGCCCACATATCTCCGGTCAGGTCGAAACCCAATCCGATGCTCTTACTTGGGCCCTTGCTGACCAAAAAGGCAGCGTCGTCGTATTTATGGTGTGACCGGTTATCATAGTCAAACACTGCTACATACTCACAGCTGGTGTCTTGCACCCCTTTTAATTGGACCCCGTAATTTTTGC	CAGTTTTCCTCTGTTCAGCATGTGCCTGACGGCACTTGTGCGGTTGGTTATTTTGGCCCACATGTCTCCGGTCAGGTCGAAACCCAATCCGATGCTCTTACTTGGACCCTTGCTGACCAAAAAGGCAGCGTCGTCGTACTTGTGGTGTGACCGGTTATCATAGTCAAACACTGCTACATACTCACAGCTGGTGTCTTGCACCCCTTTTAATTGGACCCCGTAATTTTTGC	{{UNASSIGNED-ORDER}}{{ENDORNAVIRIDAE}}{{NO-SUBFAMILY}}{{ENDORNAVIRUS}}{{PHASEOLUS_VULGARIS_ENDORNAVIRUS}}
CONTIG11006	MF281669.1_PHASEOLUS_VULGARIS_ALPHAENDORNAVIRUS_1_ISOLATE_SRF2_POLYPROTEIN_GENE,_PARTIAL_CDS	1790	1	1790	13899	6178	4389	10	0	99.441	GCCCCTTTGATCTTGAGTTTCCTCATGAATTTATTAGTCTTGCTGACATTCCTTAAATTATTGCCGTAGCATTTTGGATTCTCTGAAAAGGCTAAGGCGTTAAGCATCCAATATTTAACTTGTGTTAACCTCTCAGTGGCTTGCCAGTATGTGGTAACCAGATTACCTTTAATAACATCCAGCCATGTGGTGCCATTATGAGGTATTAAATGAATATTGGGTAGCTCTAATTGCATCCATATCAAAATGTCATTCAATTTACAGGGTGAAGCGGAAAAATTGTAAGTTATAGTGCGGGATGTAATGGCTTGCCATGCGTCAGTTATGTAGATCCACTCATCATCGATTTGCATTTTGCACCCTGCAAATAGTGGGCAACCTGAAGTTTTAGTGATTGTT…	GCCCCTTTGATCTTGAGTTTCCTCATGAATTTATTAGTCTTGCTGACATTCCTTAAATTATTGCCGTAGCATTTTGGATTCTCTGAAAAGGCTAAGGCGTTAAGCATCCAATATTTAACTTGTGTTAACCTCTCAGTGGCTTGCCAGTATGTGGTAACCAGATTACCTTTAATAACATCCAGCCATGTGGTGCCATTATGAGGTATTAAATGAATATTGGGTAGCTCTAATTGCATCCATATCAAAATGTCATTCAATTTACAGGGTGAAGCGGAAAAATTGTAAGTTATAGTGCGGGATGTAATGGCTTGCCATGCGTCAGTTATGTAGATCCACTCATCATCGATTTGCATTTTGCATCCTGCAAATAGTGGGCAACCTGAAGTTTTAGTGATTGTT…
CONTIG4459	MF281669.1_PHASEOLUS_VULGARIS_ALPHAENDORNAVIRUS_1_ISOLATE_SRF2_POLYPROTEIN_GENE,_PARTIAL_CDS	1024	1	1024	13899	11187	12210	4	0	99.609	AGCTTGGCTATTGTAACAGGTACCAATAAGTGGGAGGTGGTGGTTTTCAATATAATGGATAATGTCTTACTAATACATACATCCGCGGATTTACCGTCACAATTGATATTTGTCAATTTACATAAAACATTGATAGAAACTAAGAAACCTGCAACCAAGATAACATATGATATTGATGAAATAAGTTTAAATAAAGAAACTGTAGATTACTGCTATAGGAATCTTCTGGTTCCACGCAGTCAAAGAATGAGTCATAATACGTTTGCAAAGTATAGTGTCATAGTTAGCAGTTATGATAATAGGAGTCATCACATGCACGATGAATTGTCTATACTGAAGCAGGCCTTACAAGTCAAATTTCACAGTAAACGAGAAGTAACCCTTGACCAGTTTTTAATT…	AGCTTGGCTATTGTAACAGGTACCAATAAGTGGGAGGTGGTGGTTTTCAATATAATGGATAATGTCTTACTAATACATACATCCGCGGATTTACCGTCACAATTGATATTTGTCAATTTACATAAAACATTGATAGAAACTAAGAAACCTGCAACCAAGATAACATATGATATTGATGAAATAAGTTTAAATAAAGAAACTGTAGATTACTGCTATAGGAATCTTCTGGTTCCACGCAGTCAAAGAATGAGTCATAATACGTTTGCAAAGTATAGTGTCATAGTTAGCAGTTATGATAATAGGAGTCATCACATGCACGATGAATTGTCTATACTGAAGCAGGCCTTACAAGTCAAATTTCACAGTAAACGAGAAGTAACCCTTGACCAGTTTTTAATT…
CONTIG23705	MF281669.1_PHASEOLUS_VULGARIS_ALPHAENDORNAVIRUS_1_ISOLATE_SRF2_POLYPROTEIN_GENE,_PARTIAL_CDS	904	1	904	13899	12212	13115	3	0	99.668	ATCAACTTTTGAAGATGTGATGTGTATGAATTATTTATGGATTCATGACCCAGTGGAATACGACTATCATCCTACAAAGGATAGTGACCCAGGAATAATGAATGTTTACATCGCCCCATACACATCCACATATACTGGCACCGTGTTAGAACCTTTATCCGATCTGCCAGATTTCAATGCTATTAATTTGTGGTCTAACAGTGATTTAACTGATTGGCTTTCACTATACAGCCCAATCAATCATTGCACAATTAAGATGAGGGAAATACCTACTAAGATTAAGACTGTGGAGAAAGTAGCACTGACAAAATATCCTATACGATCTAGAGCTGTGCTCACCAAAGTATGCTTCGAAGAAGGTCGCAGTATTATAGGTAGACTTAAATCGGTGGCATTCAT…	ATCAACTTTTGAAGATGTGATGTGTATGAATTATTTATGGATTCATGACCCAGTGGAATACGACTATCATCCTACAAAGGATAGTGACCCAGGAATAATGAATGTTTACATCGCCCCATACACATCCACATATACTGGCACCGTGTTAGAACCTTTATCCGATCTGCCAGATTTCAATGCTATTAATTTGTGGTCTAACAGTGATTTAACTGATTGGCTTTCACTATACAGCCCAATCAATCATTGCACAATTAAGATGAGGGAAATACCTACTAAGATTAAGACTGTGGAGAAAGTAGCACTGACAAAATATCCTATACGATCTAGAGCTGTGCTCACTAAAGTATGCTTCGAAGAAGGTCGCAGTATTATAGGTAGACTTAAATCGGTGGCATTCAT…
CONTIG6097	MF281670.1_PHASEOLUS_VULGARIS_ALPHAENDORNAVIRUS_1_ISOLATE_SRF36_POLYPROTEIN_GENE,_PARTIAL_CDS	3122	1	3122	13881	7990	11111	18	0	99.423	CAAAGTGGTGAAGACAAACCCAAGGAATCAAACCTCCCTGAAAACCCATCTAATATCGTTGAATCAGAATTCGATGAGTTCCATGACGCACCTGCAGAATTAGGCCCAGACAATCCGGTAATAAACGACATTGGACCAAACTACATTGAATTGGAACAACAACATATAGAGAAAGTTTGGAATGAAAATCACAGTAAGAAAGAAGAATTCCTCAAAAGATGTCATTACGAAGGGGTGGAAAACCTCAATGATATCAAATACCTTTGGAGTATAGAATGTGGGAAACACTTTGTCAATGAACAAGCCAATGATGTCCAATGTAACAATTATTATAAAATTAAACCACCTACCAACACTATATTGAATCATGCCGGCAAATCTGTACAACGTATCATATGG…	CAAAGTGGTGAAGACAAACCTAAGGAATCAAACCTCCCTGAAAACCCATCTAATATCGTTGAATCAGAATTCGATGAGTTCCATGACGCACCTGCAGAATTAGGCCCAGACAATCCGGTAATAAACGACATTGGACCAAACTACATTGAATTGGAACAACAACATATAGAGAAAGTTTGGAATGAAAATCACAGTAAGAAAGAAGAATTCCTCAAAAGATGTCATTATGAAGGGGTGGAAAACCTCAATGATATCAAATACCTTTGGAGTATAGAATGTGGGAAACACTTTGTCAAGGAACAAGCCAATGATGTCCAATGTAACAATTATTATAAAATTAAACCACCTACCAACACTATATTGAATCATGCCGGCAAATCTGTACAACGTATCATATGG…
CONTIG31045	MF281670.1_PHASEOLUS_VULGARIS_ALPHAENDORNAVIRUS_1_ISOLATE_SRF36_POLYPROTEIN_GENE,_PARTIAL_CDS	1375	1	1375	13881	6176	7550	5	0	99.636	CAATTGATTATCACCAGTCTGTCATTAATCACAAAACTCTGATTTTATTGGAACAGGGTTGGTTTAAGAGTTATGTCACCTTGTGTTCAGAAGATGGAAGTCTCATCAGTATACATAAAACTTCAAAAGATTTGGAGATCAAAGAGTTTATTGTAGAAGCATTACAAGACATCCAGCAATCAGAGGAGGCTGACAAAATCAAAGGGAATGACATAGGGGAGATGGACATACCAGGTCTATTAATGCCAATGTCTTTACACAAGCAAAAACGAACCCCAGTATACCAATATGCAGTTAATGAACTAGGTAAGGTCATTTCTCACTTAGGTAAGGTGTCTCACGATCTAATAAGGGTTAACAGGGTCTGCAATCAATTATTTCGACATGACATCACTGACA…	CAATTGATTATCACCAGTCTGTCATTAATCACAAAACTCTGATTTTATTGGAACAGGGTTGGTTTAAGAGTTATGTCACCTTGTGTTCAGAAGATGGAAGTCTTATCAGTATACATAAAACTTCAAAAGATTTGGAGATCAAAGAGTTTATTGTAGAAGCATTACAAGACATCCAGCAATCAGAGGAGGCTGACAAAATCAAAGGGAATGACATAGGGGAGATGGACATACCAGGTCTATTAATGCCAATGTCTTTACACAAGCAAAAACGAACCCCAGTATACCAATATGCAGTTAATGAACTAGGTAAGGTCATTTCTCACTTAGGTAAGGTGTCTCACGATCTAATAAGGGTTAACAGGGTCTGCAATCAATTATTTCGACATGACATCACTGACA…
CONTIG8098	MF281670.1_PHASEOLUS_VULGARIS_ALPHAENDORNAVIRUS_1_ISOLATE_SRF36_POLYPROTEIN_GENE,_PARTIAL_CDS	727	1	727	13881	4385	3659	2	0	99.725	CCATATGATTCCTTTAATTCAAATAATTTCGCTTGTGTGGATACGATGAACTTAGTGTCTATAGTGACTTTAGTCTTGTCAATACCAAGCACTGAGGCCATGATTAACTTCTTTCCGACTCTTAGTATAACTTTATCCCACAATTTTAATTTTAGGTGAATTCCATCTTCTGGTATAAAAATGTTGTTGGCCATCCATGGACTAACTCTTCCATTGACTGTTTGCTTAATCATTGTGGCATCCAACTTGTCTTCACATGCCATTATTCTACGCATAGACCGCAGGACTTCACTCACCATATTCACTCCAACTTCCTCACTAGTAGTTGGTAAATTGGCATCACTGTGGTACATTTCTGGGATATTCAGTTGTGAAAATTCTCCTTTTAAAGCTAAACTA…	CCATATGATTCCTTTAATTCAAATAATTTCGCTTGTGTGGATACGATGAACTTAGTGTCTATAGTGACTTTAGTCTTGTCAATACCAAGCACTGAGGCCATGATTAACTTCTTTCCGACTCTTAGTATAACTTTATCCCACAATTTTAATTTTAGGTGAACTCCATCTTCTGGTATAAAAATGTTGTTGGCCATCCATGGACTAACTCTTCCATTGACTGTTTGCTTAATCATTGTGGCATCCAACTTGTCTTCACATGCCATTATTCTACGCATAGACCGCAGGACTTCACTCACCATATCCACTCCAACTTCCTCACTAGTAGTTGGTAAATTGGCATCACTGTGGTACATTTCTGGGATATTCAGTTGTGAAAATTCTCCTTTTAAAGCTAAACTA…
CONTIG4580	MF281670.1_PHASEOLUS_VULGARIS_ALPHAENDORNAVIRUS_1_ISOLATE_SRF36_POLYPROTEIN_GENE,_PARTIAL_CDS	692	1	692	13881	2971	3662	1	0	99.855	ATTACAGAACCTTCTCATCAAATCCCCACTGAAGATACCGGTTCAATTCCACACGTAGCAGATCAGTTGAGTTTCATCCAAACGATTGAATCAATTGACGCTGAGGATGCAAGGATGAAATGGTTCAAACAAACACCATTAAAAGTTCCAAAACATGTCAAATTAAACACACAATTGGAATCAGTGAAGTCAAAAGTTAATGCTGACTTAGAAATGGGAGATTACCTGAGTGTAGCATTGAAGTTGGGAGAAGAATTTCTGGCTCACGTCCTCAACCCTGTCAATTTTGAGGCAGAACGCAACGATCATACAGGGTATCTATATATTATGTCCCACATTTTAGTTGGTATCAATATACTTAACCCCAATGATTTTGAAGTCGTCGGCACTCCTGCTGCC…	ATTACAGAACCTTCTCATCAAATCCCCACTGAAGATACCGGTTCAATTCCACACGTAGCAGATCAGTTGAGTTTCATCCAAACGATTGAATCAATTGACGCTGAGGATGCAAGGATGAAATGGTTCAAACAAACACCATTAAAAGTTCCAAAACATGTCAAATTAAACACACAATTGGAATCAGTGAAGTCAAAAGTTAATGCTGACTTAGAAATGGGAGATTACCTGAGTGTAGCATTGAAGTTGGGAGAAGAATTTCTGGCTCACGTCCTCAACCCTGTCAATTTTGAGGCAGAACGCAACGATCATACAGGGTATCTATATATTATGTCCCACATTTTAGTTGGTATCAATATACTTAACCCCAATGATTTTGAAGTCGTCGGCACTCCTGCTGCC…
CONTIG24252	MF281670.1_PHASEOLUS_VULGARIS_ALPHAENDORNAVIRUS_1_ISOLATE_SRF36_POLYPROTEIN_GENE,_PARTIAL_CDS	432	1	432	13881	2052	2483	1	0	99.769	CTCAGTAGGTTTCGCGCTAAGGAAATTTGTGGTACATAATAAAACTATTAGTAACCCATCTGTGCAATATGAGTTACTAGACATACATATTATATTGTCACGTATATGTATGATGATTATGAAATTGGACTATAGTAATTCCCTTAAATACACAGAATGGAGTCAGCTCTTGGGACCTTTGAGAGGTTTGACCAAGTTTATATCTGAAAAATTACTGATCGTCATAACTGGGTGCTTCATGGATTACATGAGTGCTAGTACTGGTTTAACAAGTAGTATGTTGATTGAATTGCTTAAGAACAGTCACATCAGTACTTGGGTAGAAGGTTTATGCAAAGACCAATTCTGGGACAATTTGTTGAAGTTGGCAACTGATTATTCTGTAGAGCAGCTAAGAGT…	CTCAGTAGGTTTCGCGCTAAGGAAATTTGTGGTACATAATAAAACTATTAGTAACCCATCTGTGCAATATGAGTTACTAGACATACATATTATATTGTCACGTATATGTATGATGATTATGAAATTGGACTATAGTAATTCCCTTAAATACACAGAATGGAGTCAGCTCTTGGGACCTTTGAGAGGTTTGACCAAGTTTATATCTGAAAAATTACTGATCGTCATAACTGGGTGCTTCATGGATTACATGAGTGCTAGTACTGGTTTAACAAGTAGTATGTTGATTGAATTGCTTAAGAACAGTCACATCAGCACTTGGGTAGAAGGTTTATGCAAAGACCAATTCTGGGACAATTTGTTGAAGTTGGCAACTGATTATTCTGTAGAGCAGCTAAGAGT…
CONTIG23176	MF281670.1_PHASEOLUS_VULGARIS_ALPHAENDORNAVIRUS_1_ISOLATE_SRF36_POLYPROTEIN_GENE,_PARTIAL_CDS	248	1	248	13881	2969	2722	1	1.02e-123	99.597	TTGTTGGAGTCAGCCAGAATTGGGATGGTAGAGGTTTGGACAGCTGGTTGTGACTGCTCTTCAGTTGATTCCTTATTACTTATAATTCCAGGCCATGGTTGTGATTGATTGGCTACTGTGCTTATGGCTATGGCACCTTTGTGACTAGCTTTGATCGATTTGACAACATCTACAGCACTTTTAATTGGCTGATCTCGTTTATAATCTTCAAAAGCTTGTACGAATCTATCTAGCATTTTGTCCTCTTT	TTGTTGGAGTCAGCCAGAATTGGGATGGTAGAGGTTTGGACAGCTGGTTGTGACTGCTCTTCAGTTGATTCCTTATTACTTATAATTCCAGGCCATGGTTGTGATTGATTGGCTACTGTGCTTACGGCTATGGCACCTTTGTGACTAGCTTTGATCGATTTGACAACATCTACAGCACTTTTAATTGGCTGATCTCGTTTATAATCTTCAAAAGCTTGTACGAATCTATCTAGCATTTTGTCCTCTTT
CONTIG32510	MF281670.1_PHASEOLUS_VULGARIS_ALPHAENDORNAVIRUS_1_ISOLATE_SRF36_POLYPROTEIN_GENE,_PARTIAL_CDS	215	1	215	13881	7988	7774	3	4.15e-102	98.605	TCCACATGTTGTTTTGAGCTAACATTAAGATTCGCTTGTTGTTCTGAGCCTTCCACCTCATTTTTGGGTTGTGCCTCATAAATGGTTCGTGATGATAACCAATAATCATCAGGGTCATCTCCTCCATCTTCATCATTATAAAATGCAGCATAATGATCAGATTTGAGTAAATCATATTTAATGATGTGTGGTTTGTGCTCTAATAGTTGCCAACC	TCCACATGTTGTTTTGAGCTAACATTAAGATTCGCTTGTTGTTCTGAGCCTTCCACCTCATCTTTGGGTTGTGCCTCATAAATGGTTCGTGATGATAACCAATAATCATCAGGGTCATCTCCTCCATCATCATCATTATAAAACGCAGCATAATGATCAGATTTGAGTAAATCATATTTAATGATGTGTGGTTTGTGCTCTAATAGTTGCCAACC
CONTIG4981	MF281670.1_PHASEOLUS_VULGARIS_ALPHAENDORNAVIRUS_1_ISOLATE_SRF36_POLYPROTEIN_GENE,_PARTIAL_CDS	207	1	207	13881	1977	1771	2	2.39e-99	99.034	AATATTAACTTGCATAGGTTGGAAATTCAACCCAACCCATTTGCCTAATAACCTCTCTGGACTGGGTAAATTGACGGTGACTGTTAATTCATTATATGTGTTGATTTTATTCAAAGGTAAGGCACTTAGTTCATCGTATGGTCCTGTGATCATTTTGAGTTCCAATAATTCTAAGTCAATCACTTTACTAATCATAAAGTACTTTCC	AATATTAACTTGCATAGGTTGAAAATTCAACCCAACCCATTTGCCTAATAACCTCTCTGGACTGGGTAAATTGACGGTGACTGTTAATTCATTATATGTGTTGATTTTATTCAAAGGTAAGGCACTTAGTTCATCGTATGGTCCCGTGATCATTTTGAGTTCCAATAATTCTAAGTCAATCACTTTACTAATCATAAAGTACTTTCC
CONTIG31444	MF281672.1_PHASEOLUS_VULGARIS_ALPHAENDORNAVIRUS_2_ISOLATE_SRF36_POLYPROTEIN_GENE,_PARTIAL_CDS	324	1	324	14698	3454	3131	0	1.68e-167	100	CCAGCACAATTCGCATCACCTGGTTTTTGTGCTCAATTTCCGTTGTCGCTGTTGTCATCCACAACTGTTTTGTGTTGACTTGGGACTGTTTGAACAAACCGTTAAAGCATGGTGTGTACTCCATGTCTTCCGTCTGTATGACGGTGCACGGCTCCCAGTGGTTTTTGGGATTCGGATCGGTTTCACAGTGGCGCACACACACATATTGATCTGAAAAAGGATCAATCTTGTTACTGGCTATTGTGTCTTTTGTCAGAATAATCCCATTTTTCCCCAAATAAGCCAAATAGTCCAACAATTCGTCGGCAGAGAATTCCGTTTGCC	CCAGCACAATTCGCATCACCTGGTTTTTGTGCTCAATTTCCGTTGTCGCTGTTGTCATCCACAACTGTTTTGTGTTGACTTGGGACTGTTTGAACAAACCGTTAAAGCATGGTGTGTACTCCATGTCTTCCGTCTGTATGACGGTGCACGGCTCCCAGTGGTTTTTGGGATTCGGATCGGTTTCACAGTGGCGCACACACACATATTGATCTGAAAAAGGATCAATCTTGTTACTGGCTATTGTGTCTTTTGTCAGAATAATCCCATTTTTCCCCAAATAAGCCAAATAGTCCAACAATTCGTCGGCAGAGAATTCCGTTTGCC
CONTIG13324	MF281672.1_PHASEOLUS_VULGARIS_ALPHAENDORNAVIRUS_2_ISOLATE_SRF36_POLYPROTEIN_GENE,_PARTIAL_CDS	316	1	316	14698	12908	13223	6	4.65e-153	98.101	AAGAAGAACCCCTTTTCTGGAGACACGGGGAAGAATTAAAAGTGAACTCTGTGACCCGCTGGTGGAATCAACCGGAATCCGAGGCGCCCAAAACTGGATTCAATAAAGATAAATATTTGCAAATCAATAGCGAAGCTTTAACAAACTGGAACGCAGAAAATACATCAGTGGTGCAAATTAGCACCAATCCATTTAACCAAGCTGGGGATAGCACAAAAATGCACTATGTGGGAGTAACACAATGGGCAAATGTCACTGACCCACAATTGGGTTCACCAGAGATAGTGGACTATGACATAATGAGCATGTGGGATGA	AAGAGGAACCCCTTTTCTGGAGACACGGGGAAGAATTAAAAGTGAACTCTGTGACCCGCTGGTGGAACCAACCGGAAACCGAGGCGCCCAAAACTGGATTCAATAAAGATAAATATTTGCAAATCAATAGCGAAGCTTTAACAAACTGGAACGCAGAAAATACATCAGTGGTGCAAATTAGCACCAATCCATTTAACCAAGCTGGGGATAGCACAAAAATGCACTATGTGGGAGTAACACAATGGGCAAATGTCGCTGACTCACAATTGGGTTCACCAGAGATAGTAGACTATGACATAATGAGCATGTGGGATGA
CONTIG22847	MF281672.1_PHASEOLUS_VULGARIS_ALPHAENDORNAVIRUS_2_ISOLATE_SRF36_POLYPROTEIN_GENE,_PARTIAL_CDS	236	1	236	14698	14099	13864	2	2.11e-115	99.153	TTCCCTATAGCAGTGGTGGCTTGGCCAGTGAGTCGCATAGCGTCACCTACACCTGCTACAGTTCTAGACTTGTAGGCCCAACTGTGGTGACAATTTTTCCATAAATCTACTAGGTGAGGACACACGCCTAACAATTTATAAATTTCCATTTCAACCTTGATTATCTCATGATCGGTTTGTTTGTCTTGTTGGGCCAAGTCATTTTCCAGTAAAAATTTGACATTTGTGGTCAACCT	TTCCCTATAGCAGTGGTGGCTTGGCCAGTGAGTCGCATAGCGTCACCTACACCTGCTACAGTTCTAGACTTGTAGGCCCAACTGTGGTGACAATTTTTCCACAAATCTACTAGGTGAGGACACACGCCTAACAATTTATAAATTTCCATTTCGACCTTGATTATCTCATGATCGGTTTGTTTGTCTTGTTGGGCCAAGTCATTTTCCAGTAAAAATTTGACATTTGTGGTCAACCT
CONTIG911	MF281672.1_PHASEOLUS_VULGARIS_ALPHAENDORNAVIRUS_2_ISOLATE_SRF36_POLYPROTEIN_GENE,_PARTIAL_CDS	228	1	228	14698	10171	9944	4	1.23e-107	98.246	GCAATGCATTGTGCGTGGTGCCACTGCCGCCATGGGTGACCACGATTTCCACCGCGTTGAACAATAGATTGTAATTGCAACTAGATACCTGCCTCATGTTAGGAAATTTAATTTGATCATAACTGGTCTGCCCATCCACTACTAAAAATCTATATTGTGATTGCATAGATAACATTAATTTGGTTGTCATGTTGCTTCTGCGATCCCCCGTCATTGATCCAAAACACA	GCAATGCATTGTGCGTGGTGCCACTGCCGCCATGGGTGACCACGATTTCCACCGCGTTGAACAATAGATTGTAATTACAACTAGATACCTGTCTCATGTTTGGAAATTTAATTTGATCATAACTGGTCTGCCCATCCACTACTAAAAATCTATATTGTGATTGCATAGATAACATTAATTTGGTTGTCATGTTGCTTCTGCGATTCCCCGTCATTGATCCAAAACACA
CONTIG11940	MF281672.1_PHASEOLUS_VULGARIS_ALPHAENDORNAVIRUS_2_ISOLATE_SRF36_POLYPROTEIN_GENE,_PARTIAL_CDS	205	1	205	14698	2526	2322	4	6.61e-95	98.049	TTTTTTTGCTTTGTCAATTTCCTCTCGGCGGTACTTGAGCGGGATGCCACCTTCCTGCTGTGTGGGCCATTTGCCTAATTTGTTCACACAACACTTGCACACTCCATTTACTGTGCGTAGCCCACAGCAAGTACAGTCTGTCTCGCCCTTCTGTTTCACATCTCCATGATTTCCATAGCAGTGGTGGGCGCATTTGTGTTTGGGT	TTTTTTTGCTTTGTCGATTTCCTCTCGGCGGTACTTGAGTGGGATGCCACCTTCCTGCTGTGCGGGCCATTTGCCTAATTTGTTCACACAACACTTGCACACTCCATTTACTGTGCGTAGCCCACAGCAAGTACAGTCTGTCTCGCCCTTCTGTTTCACATCTCCATGATTTCCATAGCAGTGGTGCGCGCATTTGTGTTTGGGT
KK072
Query Seq-id	All subject Seq-id(s)	Query sequence length	Start of alignment in query	End of alignment in query	Subject sequence length	Start of alignment in subject	End of alignment in subject	Number of mismatches	Expect value	Percentage of identical matches	Aligned part of query sequence	Aligned part of subject sequence	ICTV taxonomy
CONTIG24451	AB719397.1_PHASEOLUS_VULGARIS_ENDORNAVIRUS_1_GENE_FOR_POLYPROTEIN,_COMPLETE_CDS	737	1	737	13908	10131	10867	33	0	95.522	GGCAATGTGTTAATAACAAAAAGTGTCAATTATGCAAATGTGCGAGAGATGGTTAATTGTTGCATAATCCATGGAGGAATTGGCACTCTAACAGAGGTACTTGCTAATGACATAACACCAATTATTTACCCTATTATAGCAGATCAACATTACTGGGCTAATAAGGTCAAAGAATTGGGCTATGGAGGTGTGATCAACAAGGAAAATTATGAATTAGAATTACCTAAATTATTAACCCTATCAAGTAAATTTAAAGTCAATAGAGCACGTGACAACTTCAACATAAGTATGCTATCAGAGAAGTTGGACAAAGTTGTGTTGAGCAGCAACATTAATAATAACATTTATAAGTTAACAGAAGACAATTGTAGTCGAGCTTTAATGCGATTTGACTTTGAT…	GGCAATGTGTTAATAACAAAAAGTGTCAATTATGCAAATGTGCGAGAGATGGTTAATTGCTGCATAATCCATGGAGGAATTGGCACGCTAACAGAGGCACTTGCTAATGACATAACACCGATTATTTACCCAATTATAGCAGATCAACATTACTGGGCTAATAAGGTCAAAGAATTGGGCTACGGAGGTGTGATCAACAAGGAAAATTATGAATTAGAATTACCTAAATTGTTAACCCTATCAAGTAAGTTTAAAGTCAATAGAGCACGTGACAACTTCAACATAAGTATGCTATCAGAGAAATTGGATAATGTTGTATTGAGCAGCAACATTAATAATAATATTTATAAGTTGACAGAAGACAATTGCAGTCGAGCTTTAATGCGATTTGACTTTGAT…	{{UNASSIGNED-ORDER}}{{ENDORNAVIRIDAE}}{{NO-SUBFAMILY}}{{ENDORNAVIRUS}}{{PHASEOLUS_VULGARIS_ENDORNAVIRUS}}
CONTIG18863	AB719397.1_PHASEOLUS_VULGARIS_ENDORNAVIRUS_1_GENE_FOR_POLYPROTEIN,_COMPLETE_CDS	450	1	450	13908	7127	7576	20	0	95.556	ACCCATGTTTGTAGATCCAATCACTAGGACCTTCTATGAGATCAACGTACTGTCAGAATTCATGGATCATAAGTTGTTGTTGATAGTTAAGAGGCAATTCCCTACTTGCAATTACGTCAATAGATGTATAGGAAGTATGCAGCCAGCTACTGGTTACAGAACAATAACAGTACCATGGGTTAACACAAATATATCTAGCATAATTTCAACCGGAGTTTTATTACATGATAAAGTCCTTCGTATATCTGAAAAGTTGTTGAGGAGTATGTTGATGAGATTGGCCACAGGAGATGACTCAGAAGAATCAATATTAGCTTACGCTCGTTCTTTAGAAACAACACAAATTATTACTGACAAGAGCATGCATGACATGTACGGTACAGAGATTCCAGTATTACT…	ACCTATGTTTGTAGATCCAATTACGAGAACCTTCTATGAGATCAACGTACTATCAGAATTCATGGATCACAAGCTGTTGTTGATAGTCAAGAGGCAATTCCCTACTTGCAATTACGTCAATAGATGTATAGGGAGTATGCAGCCAGCCACTGGTTACAGAACAATAACAGTGCCATGGGTTAACACAAACATATCTAGCATAATTTCAACCGGAGTTTTATTACATGATAAAGTCCTTCGTATATCCGAAAAGTTGTTGAGGAGTATGTTGATGAGATTGGCCACAGGAGATGACTCAGAGGAATCAATATTGGCTTACGCTCGTTCTTTAGAAACAACACAAATCATCACTGACAAGAGTATGCATGACATGTATGGTACAGAGATTCCAGTGTTACT…	{{UNASSIGNED-ORDER}}{{ENDORNAVIRIDAE}}{{NO-SUBFAMILY}}{{ENDORNAVIRUS}}{{PHASEOLUS_VULGARIS_ENDORNAVIRUS}}
CONTIG32313	AB719397.1_PHASEOLUS_VULGARIS_ENDORNAVIRUS_1_GENE_FOR_POLYPROTEIN,_COMPLETE_CDS	305	1	305	13908	6187	6491	14	4.67e-133	95.41	CAATTGATTATCACCAGTCCGTCATTAATCACAAAACTCTGATTTTATTGGAACAAGGTTGGTTCAAGAGTTATATTACCCTGTGTTCAGAAGATGGAAGTCTTATCAGTATACATAAAACTTCAAAAGATTTAGAGATCAAAGAGTTCATTATAGAAGCATTACAAGACATCCAACAATCAGAGGAAGTTGACAAAATCAAAGGGAATGACATAGGGGAGATGGACATACCAGGTCTATTAATGCCAATGTCTTTACACAAGCAAAAACGAACCCCGGTATATCAATATGCAGTTAATGAACTA	CAATTGATTATCACCAGTCTGTCATTAATCACAAAACTCTGATTTTATTGGAACAGGGTTGGTTTAAGAGTTATGTCACCTTGTGTTCAGAAGATGGAAGTCTTATCAGTATACATAAAACTTCAAAAGATTTGGAGATCAAAGAGTTTATTGTAGAAGCATTACAAGACATCCAGCAATCAGAGGAGGCTGACAAAATCAAAGGGAATGACATAGGGGAGATGGACATACCAGGTCTATTAATGCCAATGTCTTTACACAAGCAAAAACGAACCCCAGTATACCAATATGCAGTTAATGAACTA	{{UNASSIGNED-ORDER}}{{ENDORNAVIRIDAE}}{{NO-SUBFAMILY}}{{ENDORNAVIRUS}}{{PHASEOLUS_VULGARIS_ENDORNAVIRUS}}
CONTIG9453	AB719397.1_PHASEOLUS_VULGARIS_ENDORNAVIRUS_1_GENE_FOR_POLYPROTEIN,_COMPLETE_CDS	299	1	299	13908	409	111	14	9.89e-130	95.318	TTGTCCTCTAGTGCTGACATGAACATAAAACCCATGGTTAGATCTTCTTTCCTTGCTGGTAATGAAGCCAATCTGTTCTCATCTATTAACTGTCTTTTGTGGGACCTAAACAATTTTCTTATTGATCTAACATAAGGGTTCGCGTTCTGTTTAATCTGTCTATTTTTACTTAACCCCACCCAACCTAACTGCTTGATAGAAGGCTTGGATTGTTTGGGTCGTGGTATTGGATTAATATATTGGCTGTGGTAACCTAATTTAATTACTTTGTTAACTACTTTGCGTCTAGCATCTCCGTA	TTGTCTTCTAGTGCTGACATGAACATAAAACCCATAGTCAGATCTTCTTTCCTTGCTGGTAATGAAGCCAACCTGTTCTCATCTATTAATTGTCTTTTATGGGACCTGAACAATTTTCTTATTGATCTAACGTAAGGGTTCGCGTTCTGTTTAATCTGTCTATTTTTACTCAACCCTACCCAACCTAACTGCTTGATAGAAGGCTTGGTTTGTTTGGGTTGTGGTATTGGATTAATATATTGGCTGTGGTAACCTAATTTAAGTACTTTGTTAACTACTTTGCGTCTAGCATTTCCGTA	{{UNASSIGNED-ORDER}}{{ENDORNAVIRIDAE}}{{NO-SUBFAMILY}}{{ENDORNAVIRUS}}{{PHASEOLUS_VULGARIS_ENDORNAVIRUS}}
CONTIG1484	AB719398.1_PHASEOLUS_VULGARIS_ENDORNAVIRUS_2_GENE_FOR_POLYPROTEIN,_COMPLETE_CDS	1087	1	1087	14820	7479	6393	12	0	98.896	CCCGGCTGATCATAGACCCATAATTCTGCAGTTGACTCCTGCTGACGAACACCACGTGATGTGTTTTCTTCATAGTGGACAACACCACTTCTTCGCGCTTTTCGCACAAAAACCTATGCACAATGGTCTTGTTATTTTCGTGATACTCTAGTGGCAAATTCAAGGCCCCTGTTGGTGTTTCATCGTCGTAACCCACCATCATGTTAGCCAGTGATCCGTTCAATGTTACGAACCTTGCCAGTCTCCAGGGCCAGCTGTTGGCTTTGTATGTGTAACTCCTTTGCACCATAACATCTAGTGGCATAAACCTCATGCTCATTCTCATGGCCCACATAGTGTTTGAGCAATACATGATTCCCTCATAACTCGCCATGACCACTTGGTGGCCCTTTATTATGG…	CCCGGCTGATCATAGACCCATAATTCTGCAGTTGACTCCTGCTGACGAACACCACGTGATGTGTTTTCTTCATGGTGGACAACACCACTTCTTCGCGCTTTTCGCACAAAAACCTATGCACAATGGTCTTGTTGTTTTCGTGATACTCTAGTGGCAAATTCAAGGCCCCTGTTGGTGTTTCATCGTCGTAACCCACCATCATGTTAGCCAGTGATCCGTTCAATGTTACGAACCTTGCCAGTCTCCAGGGCCAGCTGTTGGCTTTGTATGTGTAACTCCTTTGTACCATAACATCTAGTGGCATAAACCTCATGCTCATTCTCATGGCCCACATAGTGTTTGAGCAATACATGATTCCCTCATAACTCGCCATGACCACTTGGTGGCCCTTTATTATGG…	{{UNASSIGNED-ORDER}}{{ENDORNAVIRIDAE}}{{NO-SUBFAMILY}}{{ENDORNAVIRUS}}{{PHASEOLUS_VULGARIS_ENDORNAVIRUS}}
CONTIG22883	AB719398.1_PHASEOLUS_VULGARIS_ENDORNAVIRUS_2_GENE_FOR_POLYPROTEIN,_COMPLETE_CDS	1060	1	1060	14820	10671	11730	14	0	98.679	ATCACAGCAGAAGGGCCCAAATTTGACAAAAATCACATTGAACGTTCCAACCAAATGAAGAAAGGCACAGGTCCTCAGCACAATCAAGGTTCGAGTACGACTGTACACCCACAGACAGGAAGGAATCCAGAGATAGGAAGGAACTATAAAGAGTACCAATCATCACATGCACTAACATACGTGCCTGCCAATGATGACTTGCAATTGGCTGCCAAAGCGCGAGAGGAAAGAAAAGAACAAAAAAAACAGGCCGACGCCACAAGACGCAAGATTGCAGTGCAGCTAGCCGAGGACCGGAATAGGAGAAAAGAAGCCAACGAAGAAAAGAAGAAAGCAACGCAACTACGTCTCGAACAAAGTGAACTTAGCAAAGAACTGAAGGCAGCAGCATCGTTAGTG…	ATCACAGCAGAAGGGCCCAAATTTAACAAAAATCACATTGAACGGTCCAACCAAATGAAGAAAGGCACAGGTCCTCAGCACAATCAAGGTTCGAGCACGACTGTACACCCACAGACAGGAAGGAATCCAGAGATAGGAAGGAACTATAAAGAGTACCAATCATCACATGCACTAACATACGTGCCTGCCAATGATGACTTGCAATTGGCTGCCAAAGCGCGAGAGGAAAGAAAAGAACAAAAAAAACAGGCCGACGCCACAAGACGCAAGATCGCAGTGCAGCTAGCCGAGGACCGGAATAGGAGAAAAGAAGCCAACGAAGAAAAGAAGAAAGCAACGCAACTACGTCTCGAACAAAGTGAACTTAGCAAAGAACTGAAGGCAGCAGCATCGTTAGTG…	{{UNASSIGNED-ORDER}}{{ENDORNAVIRIDAE}}{{NO-SUBFAMILY}}{{ENDORNAVIRUS}}{{PHASEOLUS_VULGARIS_ENDORNAVIRUS}}
CONTIG15214	AB719398.1_PHASEOLUS_VULGARIS_ENDORNAVIRUS_2_GENE_FOR_POLYPROTEIN,_COMPLETE_CDS	851	1	851	14820	4897	5747	10	0	98.825	ATGAGGGGGGCAATTCCCAGATCTATATGAACAGAAATTACGCGGTTTCCGCAGCAACTAGGTGCAAAACCAAGTTGGTGTGGGTGAGCGTTGGATTGCCCGACGGGATGAAACTAGTAGACAAACTAAAAGGGTCATCACTGGATCACCGTGGCGAAGGTTTGCAAGACGCCATTGAATTGACTCCAAACACCAGGCATATAATACGTCAGGCAATTGACAGTGGTACAATTTCTCCATCTACCCTAACTATATTACAGACTACCCAGTTGAGGCGGGAACAGATCGAAATCAAACCCGAAGAGCAGCGGATCGAACGAGACTTATTCACAATGGAAGATGTAGAGAAGTTAGTGCAGGAACTGGACATCTACAATCAAAGAGTTTGGACACCCATGG…	ATGAGGGGGGCAATTCCCAGATCTATATGAACAGAAATTACGCGGTTTCCGCAGCAACTAGGTGCAAAACCAAGTTGGTGTGGGTAAGCGTTGGATTGCCCGACGGGATGAAACTAGTAGACAAACTAAAAGGGTCATCACTGGATCACCGTGGCGAAGGTTTGCAAGACGCCATTGAATTGACTCCAAACACCAGGCATATAATACGCCAAGCAATTGACAGTGGTACAATTTCTCCAGCTACCCTAACCATATTACAGACTACCCAGTTGAGGCGGGAACAGATCGAAATCAAACCCGAAGAGCAGCGGATCGAACGAGACTTGTTCACAATGGAAGATGTAGAGAAGTTAGTGCAGGAACTGGACATCTACAATCAAAGAGTTTGGACACCCATGG…	{{UNASSIGNED-ORDER}}{{ENDORNAVIRIDAE}}{{NO-SUBFAMILY}}{{ENDORNAVIRUS}}{{PHASEOLUS_VULGARIS_ENDORNAVIRUS}}
CONTIG18674	AB719398.1_PHASEOLUS_VULGARIS_ENDORNAVIRUS_2_GENE_FOR_POLYPROTEIN,_COMPLETE_CDS	741	1	741	14820	14229	13489	7	0	99.055	TGATGGCGTTCCCTATAGCAGTGGTGGCTTGGCCAGTGAGTCGCATAGCGTCACCTACACCTGCTACAGTTCTAGACTTGTAGGCCCAACTGTGGTGACAATTTTTCCATAAATCCACTAGGTGGGGACACACGCCTAACAATTTATAAATTTCCATCTCAACCTTGATTATCTCATGATCAGTTTGTTTGTCTTGTTGGGCCAAGTCATTTTCCAGTAAAAATTTGACATTTGTGGTCAACCTCACTCTTGCAGCTAATTCATCCGCTCTTAAGCCATCTGAATACACAATTTCTGGTCGCAACAAGTCTTTGAGTCTAACTTTAACTTCTTTGAACACGTGACTAAATATGGCGCAATATCCTTTACACTGCCAAACTAAAGCTCTAGCCTTGACTT…	TGATGGCGTTCCCTATAGCAGTGGTGGCTTGGCCAGTGAGTCGCATAGCGTCACCTACACCTGCTACAGTTCTAGACTTGTAGGCCCAACTGTGGTGACAATTTTTCCATAAATCCACTAGGTGGGGACACACGCCTAACAATTTATAAATTTCCATCTCAACCTTGATTATCTCATGATCGGTTTGTTTGTCTTGTTGGGCCAAGTCATTTTCCAGTAAAAATTTGACATTTGTGGTCAACCTCACTCTTGCAGCCAATTCATCCGCTCTTAAGCCATCTGAATACACAATTTCTGGTCGCAACAAGTCTTTGAGTCTAACTTTAACTTCTTTGAACACGTGACTAAATATGGCGCAATATCCTTTACACTGCCAAACTAAAGCTCTAGCCTTGACTT…	{{UNASSIGNED-ORDER}}{{ENDORNAVIRIDAE}}{{NO-SUBFAMILY}}{{ENDORNAVIRUS}}{{PHASEOLUS_VULGARIS_ENDORNAVIRUS}}
CONTIG30693	AB719398.1_PHASEOLUS_VULGARIS_ENDORNAVIRUS_2_GENE_FOR_POLYPROTEIN,_COMPLETE_CDS	591	1	591	14820	14208	14798	2	0	99.662	ACTGCTATAGGGAACGCCATCACCAATATGCTGGTGCATAGGCGGTTGGTTAAAACATTGGGTCACAACCTAAGATTGTTTTTGGTGTTGGGTGATGATGGATTAATGTTCACAACAACATGGGTGGATACCACTAAGTTGAATAACGAGCTGAAAACCAATCATAACATGATGTGCAAACCAAGTTTAAGTCAGACCCATGGTGTGTTTTGCTGCATGATGGCAGCAATAACTGATGAAGGTAATTGCACACTGGGACCAGATGTGGTGCGATTAAGACGCAGATTCGAGTGTCCAAATGGGGTGAGTGAAATGACTCCCGACAATGTACAAGCGAGATGCATGGCGTATTACATGATGCTCGGGGCTACACCTGAAGTGACACGAGCAATACAGCAA…	ACTGCTATAGGGAACGCCATCACCAATATGCTGGTGCATAGGCGGTTGGTTAAAACATTGGGTCACAACCTAAGATTGTTTTTGGTGTTGGGTGATGATGGATTAATGTTCACAACAACATGGGTGGATACCACTAAGTTGAATAACGAGCTGAAAACCAATCATAACATGATGTGCAAACCAAGTTTAAGTCAGACCCATGGTGTGTTTTGCTGCATGATGGCAGCAATAACTGATGAAGGTAATTGCACACTGGGACCAGATGTGGTGCGATTAAGACGCAGATTCGAGTGTCCAAATGGGGTGAGTGAAATGACTCCCGACAATGTACAAGCGAGATGCATGGCGTATTATATGATGCTCGGGGCTACACCTGAAGTGACACGAGCAATACAGCAA…	{{UNASSIGNED-ORDER}}{{ENDORNAVIRIDAE}}{{NO-SUBFAMILY}}{{ENDORNAVIRUS}}{{PHASEOLUS_VULGARIS_ENDORNAVIRUS}}
CONTIG15466	AB719398.1_PHASEOLUS_VULGARIS_ENDORNAVIRUS_2_GENE_FOR_POLYPROTEIN,_COMPLETE_CDS	563	1	563	14820	4915	4353	6	0	98.934	TGGGAATTGCCCCCCTCATTGTACTGCACCACTAACACTGCGTTGGCCTCTTTTGATTGGTAAGAATGTATTGTCTCGACCTTAATGGTAGTTAGTAATTTGCCAATCCTTCGTTTTGTAACATTGTGGTGCACCAACACCACATCTGGTTTTGCATCGCGTATGATGGATATCAATTTGCTGTCATCCCACGTGGGCAGGTTCAGATCTAATACCATTGTGTCATGTGGAGCATTGCTAACTATCTCACCTACGATCGAATTGAGTATTCCACACAACTTGGGCCCGTACCTATACGTGGACTTGAGCAGTGTCTTGGTTGGCACGTAATCTGCAATGTTGTCCAGTATCCGCTCCCCACCCAGCATGTATGTGTCTATTGTACTTATTTGGTTTGGA…	TGGGAATTGCCCCCCTCATTGTACTGCACCACTAACACTGCGTTGGCCTCTTTTGATTGGTAAGAATGTATTGTCTCGACCTTGATAGTAGTTAGTAATTTGCCAATCCTTCGTTTTGTGACATTGTGGTGCACCAACACCACATCTGGTTTTGCATCGCGTATGATGGATATCAATTTGCTGTCATCCCACGTGGGCAGGTTCAGATCTAATACCATTGTGTCATGTGGAGCATTGCTAACTATCTCACCTACGATCGAATTGAGTATTCCACACAACTTGGGCCCGTACCTATACGTGGACTTGAGCAGTGTCTTGTTTGGCACGTAATCTGCAATGTTGTCCAGTATCCGCTCCCCACCCAGCATGTATGTGTCTATTGTACTTATTTGGTTTGGA…	{{UNASSIGNED-ORDER}}{{ENDORNAVIRIDAE}}{{NO-SUBFAMILY}}{{ENDORNAVIRUS}}{{PHASEOLUS_VULGARIS_ENDORNAVIRUS}}
CONTIG17706	AB719398.1_PHASEOLUS_VULGARIS_ENDORNAVIRUS_2_GENE_FOR_POLYPROTEIN,_COMPLETE_CDS	563	1	563	14820	3343	2781	2	0	99.645	CTGGCTATTGTGTCTTTTGTCAGAATAATCCCATTTTTCCCCAAATAAGCCAAATAGTCCAACAATTCGTCGGCAGAGAATTCCGTTTGCCGCCTGGTCACCCTCTGCATCTCCACAAGTGATAAATTTCCCCCTAGCACTCTATTGATTGCATGGAAGCCACATATGCCATCCCCTGGCACACTCGCCCTGTCCACTACAGTTAACCATGAGGGAGGGTGCAACTTTTTCCCGATCGGCAAATATTTGAGTTCACTAATTCCGATCAGGTTCAACGGGTTGCATTCATTTGGCACACCCAAGTGCTCAGTCACTGTGTATGTGTACCCGTACCTCACATTACAAGCATAATCCAAGGTGGTTAATGTTTTTAGTTCATTGAACACGACCTCATCTTCA…	CTGGCTATTGTGTCTTTTGTCAGAATAATCCCATTTTTCCCCAAATAAGCCAAATAGTCCAACAATTCGTCGGCAGAGAATTCCGTTTGCCGCCTGGTCACCCTCTGCATCTCCACAAGTGATAAATTTCCCCCTAGCACTCTATTGATTGCATGGAAGCCACATATGCCATCCCCTGGCACACTCGCCCTGTCCACTACAGTTAACCATGAGGGAGGGTGCAATTTTTTTCCGATCGGCAAATATTTGAGTTCACTAATTCCGATCAGGTTCAACGGGTTGCATTCATTTGGCACACCCAAGTGCTCAGTCACTGTGTATGTGTACCCGTACCTCACATTACAAGCATAATCCAAGGTGGTTAATGTTTTTAGTTCATTGAACACGACCTCATCTTCA…	{{UNASSIGNED-ORDER}}{{ENDORNAVIRIDAE}}{{NO-SUBFAMILY}}{{ENDORNAVIRUS}}{{PHASEOLUS_VULGARIS_ENDORNAVIRUS}}
CONTIG12294	AB719398.1_PHASEOLUS_VULGARIS_ENDORNAVIRUS_2_GENE_FOR_POLYPROTEIN,_COMPLETE_CDS	545	1	545	14820	6299	5755	9	0	98.349	TTGACTGATGTGCTTGATTAGAACATTTTCGTCCTGTGCTTGGTCCAGATCCAGATAAACTTGCATCCAGGGGTATGCTGCTAACACGATTTCGGTTTGTTCATCTGTCAACATTGGACTACGGTTCCAAATACCACCACGCTTTGTTTGCGTGGCAAATACTTTCAACTTTGCGTCAAGGAGTAACTGCCCCATTCTCAATTTCATTGTCCCTCCAATTGACCTAACCACCATGTTGTGCTGCGTTACTTTAAACATGGCCACCTTGCTTTCCTCGCTCACTAAATCTAGATTGTAGCCGTTATCGCATTCTTCGAACAGTACGGTTAACCTTATTGTGGGCAATGCCGCTCGTACCAACGCCAACAATTCTATGCTTTTAACAGGTAACAAATGGGG…	TTGACTGATGTGCTTGATTAGAACATTTTCGTCCTGTGCTTGGTCCAGATCCAGATAAACTTGCATCCAGGGGTATGCTGCTAACACGATTTGGGTTTGTTCATCTGTCAACATTGGACTACGGTTCCAAATACCACCACGCTTTATTTGCGTGGCAAATACTTTCAACTTTGCGTCAAGGAGTAACTGCCCCATTCTCAATTTCATTGTCCCCCCAATTGACCTAACCACCATGTTGTGCTGCGTTACTTTAAACATGGCCACCTTGCTTTCCTCACTCACTAAATCTAGATTGTAGCCGTTGTCGCATTCTTCGAACAGTACGGTTAACCTTATTGTGGGCAATGCCGCTCGTACCAACGCCAACAATTCAATGCTTTTAACAGGTAACAAATGGGG…	{{UNASSIGNED-ORDER}}{{ENDORNAVIRIDAE}}{{NO-SUBFAMILY}}{{ENDORNAVIRUS}}{{PHASEOLUS_VULGARIS_ENDORNAVIRUS}}
CONTIG14950	AB719398.1_PHASEOLUS_VULGARIS_ENDORNAVIRUS_2_GENE_FOR_POLYPROTEIN,_COMPLETE_CDS	432	1	432	14820	11729	12160	3	0	99.306	AGTGCTCGCTGCACACTGTGTTCTAAAGAAAGTTTCGAAGCCAAGTGTGGAGTTCTACACAGCGTCAAATGCCCCCCAAATGTCATTTTCAGTTAATGTAATGAATGCCGAAAATGCTGCAATAGACGATGGGTTAGAACCAAAATTGACCATGTCCAGCTGGGCACTGGACTTGTTCAATGACAGTAAATGTGAGAGATGGTGGGCTATGATGCGCACCAACTATACTTATGCGGAATTCATGCACAAACTGGAATCAAAAAACCTAGTCCACACTGCCAAACGCATGCATGCAGCCATGTCTGTGGCTAATTGTACCCAGTCAGAAAATATCTTAACAGTTGATGAAAAAGTAGTGGCGAACAAATGGTATTGGGTAACGGACGGAACCAAGTGGTA…	AGTGCTCGCTGCACACTGTGTTTTAAAGAAAGTTTCGAAGCCAAGTGTGGAGTTCTACACAGCGTCAAATGCCCCCCAAATGTCATTTTCAGTTAATGTAATGAATGCTGAAAATGCTGCAATAGACGATGGGTTAGAACCAAAATTGACCATGTCCAGCTGGGCACTGGACTTGTTCAATGACAGTAAATGTGAGAGATGGTGGGCTATGATGCGCACCAACTATACTTATGCGGAATTCATGCACAAACTGGAATCAAAAAACCTAGTCCACACTGCCAAACGCATGCATGCAGCCATGTCTGTGACTAATTGTACCCAGTCAGAAAATATCTTAACAGTTGATGAAAAAGTAGTGGCGAACAAATGGTATTGGGTAACGGACGGAACCAAGTGGTA…	{{UNASSIGNED-ORDER}}{{ENDORNAVIRIDAE}}{{NO-SUBFAMILY}}{{ENDORNAVIRUS}}{{PHASEOLUS_VULGARIS_ENDORNAVIRUS}}
CONTIG32484	AB719398.1_PHASEOLUS_VULGARIS_ENDORNAVIRUS_2_GENE_FOR_POLYPROTEIN,_COMPLETE_CDS	426	1	424	14820	9765	9342	4	0	99.057	TGCCGGCTTGCTGTTCCCAGGGGTAAGCTGTACTGAATAAGCAGGGCGCCCTCAATTTTTGTGCCACTTGCACCCCAACGTGGGTGAATGGTGTCTCAATCATCATGTTAACACCTTCGCAAAACTGTAAGAGTTTGGTGGTGTTCAGTTTGAACATGCCTTCTATTATTTCAAACATCTCATTCAATTCATTATAGAGTTGTAACGGGTTCCATTTGTGCTTCTCCATTTGTATACAGCTGTTGATTAATTTGCTAGAATCTACCTGCAACCCCAATGCCTCGAATCCGTAGCTGTTCACATAATCAACGTAGTCTTTTGGCACCAAAAACTTGCATTCACTCCCTAGTTTGGCCACAACTTGTGCCCACGCAATGTAAGGTTCGATGTCTCCTCTAC…	TGCCGGCTTGCTGTTCCCAGGGGTAAGCTGTACTGAATAAGCAGGGCGCCCTCAGTTTTTGTGCCACTTGCACCCCAACGTGGGTGAATGGTGTCTCAATCATCATGTTAACACCTTCGCAAAACTGTAAGAGTTTGGTGGTGTTCAGTTTGAACATGCCTTCTATTATTTCAAACATCTCATTCAATTCATTATAGAGTTGTAGCGGGTTCCATTTGTGCTTCTCCATTTGTATGCAGCTGTTGATTAATTTGCTAGAATCTACCTGCAACCCCAATGCCTCGAATCCGTAGCTGTTCACATAATCAACGTAGTCTTTTGGCACCAAAAACTTGCATTCACTCCCTAGTTTGGCCACAACTTGTGCCCACGCAATGTAAGGTTCGATGTCCCCTCTAC…	{{UNASSIGNED-ORDER}}{{ENDORNAVIRIDAE}}{{NO-SUBFAMILY}}{{ENDORNAVIRUS}}{{PHASEOLUS_VULGARIS_ENDORNAVIRUS}}
CONTIG23102	AB719398.1_PHASEOLUS_VULGARIS_ENDORNAVIRUS_2_GENE_FOR_POLYPROTEIN,_COMPLETE_CDS	384	1	384	14820	10305	10688	6	0	98.438	GGTGTGATAATTGACCCCCATTTTGGCGACCAATTCGCTTGGCTAAAATCAGTGGAACAGCTTGGCTGTGGAACTAGCTTAGAAAAACTTCTGAAATTGGACGTCAATGACCAAATAATCAAACTGCAACAGTACACTGACACAGCCCAAACCCTGGGTGGGACAGTACGCGCCGAGAACTTCATGGTAAACCTAATCACAAACAGTGAAGTACTGTGGCAGGCGGCGTCCGACCACACCACCAATTTACTCGCCAACGTGGTCGAACCACTGGCCAGCTTAGATTTAAATTGTAAAAACATCAACAACCAACTGGCAAGCGGCGGTTTGGGTAAGTGGGCAGACGTGGAAGACACAACCGTGATCATCACAGCAGAAGGGCCC	GGTGTGATAATTGACCCCCATTTTGGCGACCAATTCGCTTGGCTAAAATCAGTGGAACAGCTTGGCTGTGGAACTAGCTTAGAAAAACTTCTGAAATTGGACGTCAATGACCAAATAATTAAACTGCAACAGTACACTGACACAGCCCAAACTCTGGGTGGGACAGTACGCGCCGAGAACTTCATGGTAAACCTAATCACAAACAGTGAAGTGCTGTGGCAGGCGGCGTCCGACCACACCACCAATTTGCTCGCCAACGTGGTCGAACCACTGGTTAGCTTAGATTTAAATTGTAAAAACATCAACAACCAACTGGCAAGCGGCGGTTTGGGTAAGTGGGCAGACGTGGAAGACACAACCGTGATCATCACAGCAGAAGGGCCC	{{UNASSIGNED-ORDER}}{{ENDORNAVIRIDAE}}{{NO-SUBFAMILY}}{{ENDORNAVIRUS}}{{PHASEOLUS_VULGARIS_ENDORNAVIRUS}}
CONTIG26468	AB719398.1_PHASEOLUS_VULGARIS_ENDORNAVIRUS_2_GENE_FOR_POLYPROTEIN,_COMPLETE_CDS	352	1	352	14820	12916	12565	2	3.98e-179	99.432	TTTACCCTTGCATGGTCATTAGTCAACACCGCTGTGTGTTTGCTAGGGTGCCTTTTACCGAATGCTGACTTGATGTTGATGTCTGGGCAAATTTGATCCACTAACTCTTGCAATGGTACTCCCACTTTTAATCTTTCCATTAATGTTCTATCTGGGATCACTAATCCGTTGCTGGCATTCATATACACAGCCCACTCTTGTATCAAATTTGAGTGTGCATGCAACACTTCTTCCGTTGCCAAATAAACACTGCCACCTTCCAAAGTGTATTTTATTCTACTAGCGTCAAGAACGCTTGCAAATGTATTTCGTTGTTGGTGGTCTACAAACTCCATACACAATGTCAGTTTTC	TTTACCCTTGCATGGTCATTAGTCAACACCGCTGTGTGTTTGCTAGGGTGCCTTTTACCGAATGCTGACTTGATGTTGATGTCTGGGCAAATTTGATCCACTAACTCTTGCAATGGTACTCCCACTTTTAATCTTTCCATTAATGTTCTATCTGGGATCACTAATCCGTTGCTGGCATTCATATACACAGCCCACTCTTGTATCAAATTTGAGTGTGCATGCGACACTTCTTCCGTTGCCAAATAAACACTGCCACCTTCCAAAGTATATTTTATTCTACTAGCGTCAAGAACGCTTGCAAATGTATTTCGTTGTTGGTGGTCTACAAACTCCATACACAATGTCAGTTTTC	{{UNASSIGNED-ORDER}}{{ENDORNAVIRIDAE}}{{NO-SUBFAMILY}}{{ENDORNAVIRUS}}{{PHASEOLUS_VULGARIS_ENDORNAVIRUS}}
CONTIG23819	AB719398.1_PHASEOLUS_VULGARIS_ENDORNAVIRUS_2_GENE_FOR_POLYPROTEIN,_COMPLETE_CDS	242	1	242	14820	3324	3565	3	1.7e-116	98.76	ACAAAAGACACAATAGCCAGTAACAAGATTGATCCCTTTTCAGACCAGTATGTGTGTGTGCGCCACTGTGAAACCGATCCGAATCCCAAAAACCACTGGGAGCCGTGCACCGTCATACAGACGGAAGACATGGAGTACACACCATGCTTTAACGGTTTGTTCAAACAGTCCCAAGTCAACACAAAACAGTTGTGGATGACAACAGCGACAACGGAAATTGAGCACAAAAACCAGGTGATGCG	ACAAAAGACACAATAGCCAGTAACAAGATTGATCCTTTTTCAGATCAATATGTGTGTGTGCGCCACTGTGAAACCGATCCGAATCCCAAAAACCACTGGGAGCCGTGCACCGTCATACAGACGGAAGACATGGAGTACACACCATGCTTTAACGGTTTGTTCAAACAGTCCCAAGTCAACACAAAACAGTTGTGGATGACAACAGCGACAACGGAAATTGAGCACAAAAACCAGGTGATGCG	{{UNASSIGNED-ORDER}}{{ENDORNAVIRIDAE}}{{NO-SUBFAMILY}}{{ENDORNAVIRUS}}{{PHASEOLUS_VULGARIS_ENDORNAVIRUS}}
CONTIG15835	AB719398.1_PHASEOLUS_VULGARIS_ENDORNAVIRUS_2_GENE_FOR_POLYPROTEIN,_COMPLETE_CDS	204	1	204	14820	8522	8319	3	1.86e-95	98.529	ACACTCCATTAATTTTGTTATCATCTGGGGTTGCTGGCTTGTCATTTTGCTAATTGAATAAGCGACGGTGTGACTGTAAGTTCTGGCATAGGACAACAAATCATCTATTGTTGTGTCAGGTCTCAACATTCTGAGTGACAGTGCTCTATACATCTTTAATGACATGTCCACTTCTTTGTAAATCAGTGCCTCCCCACCATTCAG	ACACTCCATCAATTTTGTTATCATTTGGGGTTGCTGGCTTGTCATTTTGCTAATTGAATAAGCGACGGTGTGACTGTAAGTTCTGGCATAGGACAACAAATCATCTATTGTTGTGTCAGGTCTCAACATTCTGAGTGACAGTGCTCTATACATCTTTAATGACATGTCCACTTCTTTGTAAATCAGTGCCTCCCCACCGTTCAG	{{UNASSIGNED-ORDER}}{{ENDORNAVIRIDAE}}{{NO-SUBFAMILY}}{{ENDORNAVIRUS}}{{PHASEOLUS_VULGARIS_ENDORNAVIRUS}}
CONTIG5187	NC_039217.1_PHASEOLUS_VULGARIS_ENDORNAVIRUS_1_ISOLATE_PVEV-1_BRAZIL_POLYPROTEIN_GENE,_COMPLETE_CDS	901	1	901	14072	3797	2897	59	0	93.452	CCGGATGATCAGAATTGACTAATACCATGCATGCAAAGCTGTCACATCCGGAGTCGTATTTCATGACTTGAACATCGCGATCAGTTTTCAGAATGATATTCAGCTTGTAATGCTGAGCTATAACATTAATGTCTCCGTCAGAAAATGGAGGTTTCTTTCCTGTGATCATTTGAAATTCACTCATAGTAATGTCCAAATTTGTTGCTAATCTTAATGCATCATAACCACAAGATAAATCATCAGTATTAGGTATGGCAGCAGGAGTGCCGACAACTTCAAAATCATTAGGGTTAAGTATGTTGATACCAACTAGAGTGTGAGACATGACATATAAATACCCTGTATGATCGTTGCGTTCTGCCTCAAAACTAACAGGGTTGAGGACGTGAGCCAGAAATT…	CCGGATGGTCAGAGTTAACTAACACCATGCATGCAAAGCTGTCACATCCAGAATCGTATTTCATGACTTGAACATCACGATCAGTTTTCAGAATTATATTAAGCTTGTAGTGCTGAGCTATAACATTAATGTCTCCGTCAGAAAATGGAGGTTTCTTTCCTGTGATCATTTGAAATTCACTCATAGTGATGTCCAAATTCGTTGCCAATCTTAATGCATCATAACCACAAGATAAATCATCAGTATTAGGTATGGCAGCAGGAGTGCCGACAACTTCAAAATCATTAGGGTTAAGTATATTGATACCAACTAAAATGTGGGACATAATATATAGATACCCTGTATGATCGTTGCGTTCTGCCTCAAAATTGACAGGGTTGAGGACGTGAGCCAGAAATT…	{{UNASSIGNED-ORDER}}{{ENDORNAVIRIDAE}}{{NO-SUBFAMILY}}{{ENDORNAVIRUS}}{{PHASEOLUS_VULGARIS_ENDORNAVIRUS}}
CONTIG16918	NC_039217.1_PHASEOLUS_VULGARIS_ENDORNAVIRUS_1_ISOLATE_PVEV-1_BRAZIL_POLYPROTEIN_GENE,_COMPLETE_CDS	836	1	836	14072	1681	846	42	0	94.976	TTGGCACTGTGTGGTGGATGTGCATTCTTCTCCATTATCTATTGGGAACATTCCATCGTATTTATACCATTGGTGGTAGGTTTTAATTCTATTATGTGGTAATATGTCTCCCAGGCTGTAAGTTGCGCATTCCTTAAACCTAGATAAACATATGGTTGTCAATGCAGAGACTTCTAAAATTAATTCTGGCTTAATAGAGTTGTAATTACTATAATGTTTGAATTCGCAAGCATCTAATTTTGCTCTAATACTAGACTTCATGATTTCTGTAGTGTCATGACCGCAAGGAATGATCTTACGATTCAGGTGAAAGAAATATTCATGAATCATTTGCATGTCATGATTTCTTATTAACTGTCTCTGATCTAACTCTAGGTCATCATATACGTCTCCATAACC…	TTGGCACTGTGTGGTGCAGGTGCATTCTTCTCCATTATCTATTGGGAACATTCCATCGTATTTGTACCATTGATGGTAATTTTTAATTCTATTGTGCGGTAATATATCCCCCAGGCTGTAAGTTGCGCATTCTTTAAACCTAGATAAACACACAGTCGTCAGTGCAGAGACTTCTAGAATTAATTCTGGCTTAATAGAGTTGTAATTACTATAATGCTTGAATTCACAAGCATCTAATTTTGCTCTAATACTAGACTTCATGATTTCTGTAGTGTCATGGCCACAAGGAATGATCTTACGATTCAGGTGAAAGAAATATTCATGAATCATTTGCATGTCATGATTTCTTATTAATTGTCTCTGATCTAACTCTAGGTCATCGTATACGTCTCCATAACC…	{{UNASSIGNED-ORDER}}{{ENDORNAVIRIDAE}}{{NO-SUBFAMILY}}{{ENDORNAVIRUS}}{{PHASEOLUS_VULGARIS_ENDORNAVIRUS}}
CONTIG15720	NC_039217.1_PHASEOLUS_VULGARIS_ENDORNAVIRUS_1_ISOLATE_PVEV-1_BRAZIL_POLYPROTEIN_GENE,_COMPLETE_CDS	530	1	530	14072	9098	9627	27	0	94.906	ATAACTGAAAAGATTGCATTACATTTGACAGATTTGCACTCTGTCAATTGTATTTGTGATGATGAAGCAAAACTAACTATATGGCATAAAAATAATTTAAAAGATTGGTTACACTTTTGGAACACCGTAGCTAATACCACCATTAATGACTTAACTCTGTCTATTGGCCTGTACAAGTTCATTGGTAGTACCAGAGCAATTGTTAACAACGGAATGAATTACAAAACTATAACTAAAGGTAGTTTACTATCTAAATTGCTAACTTACATGCCTGTTAGATACAACATCAAGACTATGGAGAGAATAATTTTCAACGCACCCAGCTTACCAATCAACTTACCACTCAAAGCCAGTTTGTATCAAAAGACGAATTGCGTACTATTGTGCCTTGGAAGTACT…	ATAACTGAAAAGATTGCATTACATTTGACAGATTTACATTCTGTCAATTGTATTTGTGACGATGAAGCAAAACTAACTATATGGCATAAAAATAATTTAAAAGATTGGTTACAATTTTGGAACACCGTGGCCAATACAACCATTAATGACTTAACCCTGTCTATTGGTCTGTACAAGTTCATTGGTAGCACCAGAGCAATTGTTAACAACGGAATGAACTATAAAACTATAACTAAAGGTAGCTTACTATCTAAATTGCTAACTTACATGCCTGTTAAATACAACATCAAGACAATGGAGAGAATAATTTTTAACGCACCCAGTTTACCAATCAACTTACCACCCAAAGCCAGTTTGTATCAAAAGACGAATTGTGTACTATTATGCCTTGGGAGTACT…	{{UNASSIGNED-ORDER}}{{ENDORNAVIRIDAE}}{{NO-SUBFAMILY}}{{ENDORNAVIRUS}}{{PHASEOLUS_VULGARIS_ENDORNAVIRUS}}
CONTIG7549	NC_039217.1_PHASEOLUS_VULGARIS_ENDORNAVIRUS_1_ISOLATE_PVEV-1_BRAZIL_POLYPROTEIN_GENE,_COMPLETE_CDS	382	1	382	14072	5324	4943	16	2.04e-172	95.812	GGTCCCATTTCCCAGTTTTGTCAGCTTTGAGCACTACGAGTGAAGAATTTACTTCTTGACCTTGGAAAGAATGGGTGGTAACAACTGGACTGGCACTGCCGAGCAAGTTGGTTATGGCCATTTTGTTATAGTTGTAGGGGGTAATGACCACGTCGTACTGTTTCCTGTTATATATGTTGGATAGTGTTCCAAATTGTTCAGGATCCAAAATGGTTACAGAGAAGCTTGTCCTGTGATCACTTCCTTGTAACAAACCCGGTTCCAGTGGTTTGATAAATTCAAACAAACCAGTACCTATACGATAAGTGGTGAATTGCTCAATTATATTGTTAGCTTTGATCAATTTATCTATATTCACTACATGCCTGATTCCCGGTGAACT	GGTCCCATTTTCCAGTTTTGTCAGCTTTGAGCACTACCAATGAAGAATTTACTTCTTGGCCTTGGAAAGAATGGGTGGTAACTACTGGACTGGCACTGCCGAGCAAGTTGGTTATGGCCATTTTGTTATAGTTGTAGGGAGTAATGACCACGTCGTACTGTTTCCTGTTGTATATATTGGATAGTGTTCCAAATTGTTCAGGATCCAAAATGGTTACAGAGAAGCTTGTCCTGTGATCACTTCCTTGTAACAAACCCGGCTCCAGTGGTTTAATAAATTCAAACAAACCAGTACCTATGCGATAAGTAGTAAATTGCTCAGTTATATTGCTAGCTTTGATCAATTTATCTATATTCACTACATGCCTGATTCCTGGTGAACT	{{UNASSIGNED-ORDER}}{{ENDORNAVIRIDAE}}{{NO-SUBFAMILY}}{{ENDORNAVIRUS}}{{PHASEOLUS_VULGARIS_ENDORNAVIRUS}}
CONTIG9509	NC_039217.1_PHASEOLUS_VULGARIS_ENDORNAVIRUS_1_ISOLATE_PVEV-1_BRAZIL_POLYPROTEIN_GENE,_COMPLETE_CDS	255	1	255	14072	8538	8284	11	2.36e-110	95.686	CCGGCATGATTTAATATGGTGTTGGTTGGTGGTTTAATTTTATAATAATTGTTACATTGAACATCATTGGCTTGTTCATTGACAAAGTGTTTTCCACATTCTATACTCCAAAGGTATTTGATATCATTGAGGTTCTCTACACCTTCATAATGACATCTTTTGAGGAATTCTTCTTTCTTACTGTGATTTTCATTCCAAACTTTATCTATATGTTGTTGTTCCAATTCAATGTAGTTGGGTCCAGTGTCGCTTATT	CCGGCATGATTCAATATGGTATTGGTTGGTGGTTTAATTTTATAATAATTGTTACATTGGACATCATTGGCTTGTTCATTGACAAAGTGTTTCCCACATTCTATACTCCAAAGGTATTTGATATCATTGAGGTTTTCCACCCCTTCATAATGACATCTTTTGAGGAATTCTTCTTTCTTACTGTGATTTTCATTCCAAACTTTTTCTATATGTTGTTGTTCCAATTCAATGTAGTTTGGTCCAATGTCGTTTATT	{{UNASSIGNED-ORDER}}{{ENDORNAVIRIDAE}}{{NO-SUBFAMILY}}{{ENDORNAVIRUS}}{{PHASEOLUS_VULGARIS_ENDORNAVIRUS}}
CONTIG26389	NC_039217.1_PHASEOLUS_VULGARIS_ENDORNAVIRUS_1_ISOLATE_PVEV-1_BRAZIL_POLYPROTEIN_GENE,_COMPLETE_CDS	220	1	220	14072	10172	9953	11	5.7e-91	95	TATCCACTCCAATATTACAACTTCCAAATGATACTAACACGGCCTTACTATCGAAATTGGTTTTAAAACTCTCAGCAGTGTAATAATTAAGCATAGTTAAACTACCACAACAAAGCACATTTGATATGTCATTAATTGGTAATAGTTCAGCTGGACAACATACCATAGGGGTTAACTCTTGATAAGTTCCACTTTGATGCTCTGGTAAGTTAAGATCAAC	TATCCACTCCAATATTACAACTTCCAAATGACACTAACACGGCCTTACTATCGAAATTGGTTTTAAAATTCTCATCAGTGTAATAATTAAGCATAGTTAAACTTCCACAACAAATCACGTTTGATATGTCATTAATTGGTAACAATTCAGCTGGACAACATACCATAGGGGTTAACTCTTGATAAGTTCCACTTTGATGCTCTGGCAAATTAAGATCGAC	{{UNASSIGNED-ORDER}}{{ENDORNAVIRIDAE}}{{NO-SUBFAMILY}}{{ENDORNAVIRUS}}{{PHASEOLUS_VULGARIS_ENDORNAVIRUS}}
CONTIG9413	NC_040558.1_PHASEOLUS_VULGARIS_ENDORNAVIRUS_3_ISOLATE_LA,_COMPLETE_GENOME	2119	1	2119	15205	6034	3916	149	0	92.968	CCCGCATAATCTATCACTAAAGGAGCCTTAGCCGCATTCCAGGTCAACTGAGCTGAATGATTCAATAACCTTACATTCATATTTATTGTTTGACACTCACCTTCATTAACTATTTCGTAGAAATTTTTAATAAAAAATAGACACCCTTCGTTCTTAGTGTACTTCCAGGCATCAAAATCTCCGGCTTCAACTTCTATCAGATTTTCGTTAGCTTTAGACATAATCATTATTCCCCCAAGGTAGATTTTATTGTCCTTGATTAATATCTCCTGTTTCCGACTGAAATTCATCATAAACATTTTCTTCAAGGGGTTCCAGTCAGTTTGTTCATAGTCCATGGTTGCGTAAATCTTACCATCCTCCGTACTCACCTCCGTAATTAGCGGAAACCCTGCCTGA…	CCCGCATAATCTATCACTAAAGGAGCCTTAGCCGCATTCCAGGTCAACTGAGCTGAATGATTCAGCAACCTTACATTCATGTTTATTGTTTGACACTCACCTTCGTTAACTACTTCATGAAAATTTTTGATGTAAAATAGACACCCTTCGTTCTTAGTGTATTTCCAGGCATCAAAATCACCGGCTTCTACCTCTATCAGATTTTCGTTGGCTTTAGACAAAATCATTATTCCCCCCAGGTAGATTTTGTTATCCTTGACTAATATTTCCTGTTTCCGACTGAAATTCATCATGAACATTTTCTTCAAAGGGTTCCAGTCAGTCTGTTCATAGTCCATGGTTGCGTAAATCTTACCATCCTCTGTACTAACCTCCGTAATTAGCGGAAACCCTGCCTGA…	{{UNASSIGNED-ORDER}}{{ENDORNAVIRIDAE}}{{NO-SUBFAMILY}}{{ENDORNAVIRUS}}{{PHASEOLUS_VULGARIS_ENDORNAVIRUS}}
CONTIG29450	NC_040558.1_PHASEOLUS_VULGARIS_ENDORNAVIRUS_3_ISOLATE_LA,_COMPLETE_GENOME	1454	1	1454	15205	11743	10290	98	0	93.26	ACCCGGTTGTAGTATGCCATGGCAAATAATTTGCCTATTTCCGAAACTCTAGTGATGTGGAATAGACTCAAACTGTGTACTAACCTCGCCCTACCACTGGCCTGCTGGGTTTTGCTTATTCCTTGCTTCATGGCCTCCATTAGACAGTCATTACCAGTATAGCTCTCCCCGATTTTCTCTATAAGCCCTTCTTCGATTTTAAGCGAGCATTCATATTCGCCGGGTAGTTGGTTGGTTGGGTCGGGGCAGGGAGCTTCGAGTACATTCCTTATCAAGTATGGGTTTACTGGAGCATTTTTTGATTCGTGTGCCAAATTCCTAACTTCCTTGGGTTTTGCGTCAGTCTCCTTGTCCGGGGTGGCAGCGCATAGATCCAGGATGGAGTCAACCAGATTGTTC…	ACCCGGTTGTAGTATGCCATGGCAAACAATTTACCTAACTCCGAAATCCTGGTAATGTGGAATAAACTCAAACTGTGTACTAGCCTCGCCCTACCACTGGCCTGCTGGGTTTTGGTTATTCCTTGCTTCATGGCCTCCATTAGACAGTCATCACCAGTATAACTCTCCCCGATTTTTTCTATGAGCCCTTCTTCGATTTTGAGCGAGCATTCATATTCGCCGGGTAGTTGGTTTGTTGGGTCGGGGCAAGGTAATTCGAGCACATTCCTTATCAAGTATGGGTTTATTGGAACAGTTTTTCCTTCGTGTGCCAAATTCCCAACTTCCTTGGATTTTGCGTCAGTTTCTTTGTCCGGGGTGGCAACGCACAGATCCAGAATGGAATCAACCAGGTTATTC…	{{UNASSIGNED-ORDER}}{{ENDORNAVIRIDAE}}{{NO-SUBFAMILY}}{{ENDORNAVIRUS}}{{PHASEOLUS_VULGARIS_ENDORNAVIRUS}}
CONTIG6011	NC_040558.1_PHASEOLUS_VULGARIS_ENDORNAVIRUS_3_ISOLATE_LA,_COMPLETE_GENOME	1187	1	1187	15205	12926	11740	88	0	92.586	GCCCTCCTTGCAGTATTTTTCGTCCTTGAAGAATTCTATTTTATGACCTGTTAGTTTGAAATGATTGTTGAACAGTCTAACCAGACTATCAACATCCCTCATGTTCGTCACGTCTAATCTAAAACTGGTTCCTTGATTAAAAAAACCCCCTCTTTCTGAGCTCATCTTAGTGACGATCTTAGAAAGAAACATGGTTACGTCCTTGCTTGCAGTTTCAATGTTGAACCAAGTGTGTCCGTTCTGATAATTGAAATAAGCTATTTTACTATGCTTGATTGCCCGCACTAGTCCCGCGCCCAGGTCTACTGGAAGGGTTTTCAGTTTCTGCGTGCCGGCGTGTTTAATGACTATTGCTTTCTCCACTTCTGAACGTTCAGAATGGTGTCCTCTCGTGTCGAA…	GCCTTCCTTGCAGTAGTTTTCATCCTTGAAAAATTCTATTTTATGACCCGCTAGTTTGAAATGATTGTTAAACAATCTAACCAGACTGTCAACATCTCTCATGTTCGTTACGTCTAATCTGAAACTGGTTCCTTGATTAAAAAAACCCCCTTTTTCTGAGCTCATTTTAGTGACAATCTTGGAAAGAAACATGGTTACGTCCTTACTTGCAGTTTCAATGTTGAACCAAGTGTGTCCGTTCTGGTAATTGAAATAAGCTATTTTACTATACTTGATTGCCCGCACTAGTCCCTCGCCCAGGTCTACTGGAAGGGTCTTCAGCTTCTGCGTGCCGGCGTGTTTAATGATTATTGCTCTCTCCATTTCTGAGCGTTCAGAATGGTGTCCTCTCGTATCAAA…	{{UNASSIGNED-ORDER}}{{ENDORNAVIRIDAE}}{{NO-SUBFAMILY}}{{ENDORNAVIRUS}}{{PHASEOLUS_VULGARIS_ENDORNAVIRUS}}
CONTIG739	NC_040558.1_PHASEOLUS_VULGARIS_ENDORNAVIRUS_3_ISOLATE_LA,_COMPLETE_GENOME	972	1	972	15205	14223	15194	71	0	92.695	GATTTGTCGAAAATAGTTAATGAGGTCGACACCGGTTTTTACTTGTTCGACAATGACATCAGCAAGATGGACTCGCAAATTGATGAGGACATGGTACGAGTTGAATGGGAAGTTCTCAGACTTCTGGGGATAGATGCTGAGGTCATGGAGGTTTACAAACTACTAAAGAACAACTGGAGGATTAGCAATAAATTCCTGAGCGTTAGGGGGGATTGGCTTAGACATAGTGGAGAACCAACAACAGCGTTAGGAAATGGAATAATCAATCTAGCCATAACGAGTTTAGTGCTTAAAAACACGTGTAGATCCAACATTAAACTATGCCTCTTTGTCGGTGACGATCTGATAATAGCCAATGAAGTGTCTGAAGACTTGCAAATGATTAAAAGGAGAGGTAGA…	GATTTGTCGAAAATAGTTAACGAAGTTGATACCGGCTTTTACTTGTTCGACAATGACATTAGCAAGATGGACTCGCAGATTGACGAGGACATGGTACGAGTTGAATGGGAAGTTCTCAGACTCCTGGGAATAGATGCCGAGGTCATGGAGGTTTACAAACTATTAAAGAACAACTGGAGGATTAGCAATAAATTCCTGAGCGTTAGGGGGGATTGGCTTAGACATAGTGGAGAACCAACGACAGCGTTGGGAAATGGAATAATCAATTTAGCCATAACGAGTTTGGTACTTGAAAACACGTGTAGATCCAACATTAAACTATGCCTCTTTGTCGGTGATGACCTAATAATAGCAAATGAAGTGTCTGAAGATTTGCAAATGATTAAAAGGAAAGGTAGA…	{{UNASSIGNED-ORDER}}{{ENDORNAVIRIDAE}}{{NO-SUBFAMILY}}{{ENDORNAVIRUS}}{{PHASEOLUS_VULGARIS_ENDORNAVIRUS}}
CONTIG5168	NC_040558.1_PHASEOLUS_VULGARIS_ENDORNAVIRUS_3_ISOLATE_LA,_COMPLETE_GENOME	926	1	923	15205	699	1621	61	0	93.391	ACTCATGACTTCACGGAGGCTTTTCTAATACATACTTGCCAGTTTTCACAACCAGGCGATTTCTCTCGCCTTATAGGTGAGGCAATATACACTGAGTACATACCCGTTGAAAAGCGCAATAAGAATGGAAATCTAAGGAATGACTGTTTTGTTTGCCCTGCTTGTGGAACGCTAAATTCAAAATGTGATCCGGAAGTTTTTACTTGCGGGAAATGTTTAAGCGTGAACGTAGAAATATCAATAGACATAACTGAACTCTCACGGTACGACGAAAGCTTGTATCCTATAAGCGCATACGATCATGATCTCACAATTAATGGGCCGTTGGCAAACTTGACCATACAGAATTACTTGGATGGCGGGCTATTAAAGTTGAGCAAACTGTCGAGTGAACTCATT…	ACTCATGACTTCACGGAGGCTTTCCTAATACATACTTGTCAGTTTTCACAGCCAGGCGATTTTTCACGCCTTATAGGTGAAGCAATATACACTGAGTACATACCCGTAGAAAAACGCAATAAGAATGGAAACCTAAGGAATGACTGTTTTGTTTGCCCTGCTTGTGGAACTCTAAACTCAAAGTGTGATCCGGAAGTTTTTACTTGCGGGAAATGTTTAAGCGTAAACGTAGAAATTTCAATAGACATAACTGAACTCTCACGGTATGACGAAAGCTTGTACCCTATAAGCGCATACGACCATGACCTTACGATTAATGGGCCGTTGGCAAACTTAACCATACAGAATTACTTGGATGGCGGGCTATTAAAGTTGAGCAAACTATCTAGCGAACTCATT…	{{UNASSIGNED-ORDER}}{{ENDORNAVIRIDAE}}{{NO-SUBFAMILY}}{{ENDORNAVIRUS}}{{PHASEOLUS_VULGARIS_ENDORNAVIRUS}}
CONTIG24225	NC_040558.1_PHASEOLUS_VULGARIS_ENDORNAVIRUS_3_ISOLATE_LA,_COMPLETE_GENOME	866	1	866	15205	3914	3049	61	0	92.956	TTTAAAGAGGTCAACTCCTTTATTTTCATTCATTGCTAACCCAATCGTGACTCTCTGTTCTAAAGTTAGGTCCATGAATTTATTTATATCGCCTCTTCCTGTGACGTTGGCATATATCATGTCCACGTCGTCCCTAGTTACATCCATGGTGTAACAGGGAACGCATGAAACGCAACCTGACATTGTCAGTTCACAGGGTTGATAATGTCCATTCAGCTCGTACGTCTCTTCTGTCGGCATCTCGGTTATGTATCTTATGAAATTGACGTCTTGATTTGGGTCTGAAATCCACATGTTTGCACTGAGTAGTTCATCACGGGCCTGATGTACCACCAACACATTCATTGAGAAGTACTGGGCGTACTTGGGGATTTCAGTGTATAAGCACCAAGTTGCTGG…	TTTAAAGAGGCCAACTCCTTTGTTTTCATTTATTGCCAACCCAATCGCAACTCTCTGTTCTAAAGTCAGGTCCATGAATTTATTTATATCGCCTCTCCCTGTAACGTTGGCATATATCATGTCCACGTCGTCCCTGGTTACATCGATAGTGTAGCAGGGGACGCACGAAACACAACCTGACATTGTTAATTCGCAGGGTTGGTAATGTCCATTCAGCTCGTACGTCTCTTCTGTCGGCATCTCAGTTATGTATCTTATGAAATTGACGTCTTGATTAGGGTCTGAAATCCACATGTTCGCGCTGAGTAGCTCATCACGGGCTTGATGTACCACCAACACATTCATTGAGAAGTACTGGGCGTACTTGGATATTTCAGTGTACAAGCACCAAGTTGCTGG…	{{UNASSIGNED-ORDER}}{{ENDORNAVIRIDAE}}{{NO-SUBFAMILY}}{{ENDORNAVIRUS}}{{PHASEOLUS_VULGARIS_ENDORNAVIRUS}}
CONTIG22198	NC_040558.1_PHASEOLUS_VULGARIS_ENDORNAVIRUS_3_ISOLATE_LA,_COMPLETE_GENOME	741	1	741	15205	7471	8211	45	0	93.927	TCAAAGGGGAAGTAGTAGACTATGAAGTCAATCCGGATTGGTGTGAACTGGTAAGCAGGCTTATCAACGCCAAGAGGTGGGAGACAGTCGAATGCCCTGACGGCCTGGAATGTGTGGGTCAGGAGGACCTTTTCTTAGTGTTCACGGTTTGCGATAAGCCCCAGGACATAGTTAGGAAACTGCCGGTTAGCATGAGAAATGATGAGAGTATTTGCTCTGTACCCCAACTCAATTCAATTACTGAGATGAAACGAACCAAATCACTTTTCCGGCTCGCTGAATTCTCATTAGACACCGAATTGCTAGGCAGACTGGTGAGAAGGGCAATGATACCGGGTTGTTCATTGGAAACCCTTCAGACTATAGCCAGGAATAGAATGCACAGCACGACTATTAGTA…	TCAAAGGGGAAGTAGTAGACTATGAAATCAATCCGGATTGGTGTGAACTGGTAAGTAGGCTTATCAACGCCAAAAGGTGGGAGACGGTCGAATGCCCTGACGGCCTGGAATGTGTAGGTCAGGAGGATCTTTTCTTAGTGTTCACGGTTTGTGATAAGCCCCAGGACATAGTTAGGAAACTGCCGGTGAACATGAGAAATGATGAGAGCATTTGCTCTGTACCTCAACTCAATTCAATCACTGAGATGAAACGAACCAAATCACTTTTCCGGCTGGCTGAATTCTCATTAGACACCGAATTGCTAGGTAGACTGGTGAGAAGGGCAATGATACCGGGTTGTTCGTTGGAAACACTTCAGACCATAGCCAGGAACAGAATGCATAGTACGACTATTAGCA…	{{UNASSIGNED-ORDER}}{{ENDORNAVIRIDAE}}{{NO-SUBFAMILY}}{{ENDORNAVIRUS}}{{PHASEOLUS_VULGARIS_ENDORNAVIRUS}}
CONTIG6195	NC_040558.1_PHASEOLUS_VULGARIS_ENDORNAVIRUS_3_ISOLATE_LA,_COMPLETE_GENOME	623	1	618	15205	10308	9691	63	0	89.806	TAACTAAAGCGACCCAGGCCCCTTGGTTTTTGAGAATTTGAGCAGCTCTTATGACTGGGAGTGTATCACCAAAGCTCCCTACTGCTAGAATTCCTACCTTGATTCCTCTTAATTTGTTACCCCCTGACACTTTGGATCTGGAATTGTACTTATTAAATCTCGCTTTATTGGTCATCAATCTATTTATATCGTTAATCCCAAAAACAAAATCAGATGCCAGTTTGTCCGCTAATGTCATCACGTCCTGTATGGCGCTCTCGGTTAAGTTAGACAAAGTGTTCATGGTCGGGTCCACTCCTGCTTCCAAAAAATATTTAACTAAAGTGTTGGTCGCTAGTTCAACAATAAACTCATTTCTGTTTAAATCTCTAGATTCTATGACGTCCTTGATTAGTTGGC…	TAACTAAAGCGACCCAGGCCCCTTGGTTTTTGAGAATCTGAGCGGCTCTTATAACTGGGAGCGTGTCACCAAAGCTCCCCACCGCTAGAATTCCTACCTTGATTCCTCTTAACTTGTTACCCCCTGATACTTTGGATCTGGAGTTGTACATATTGAATCTCACTTTATTGGCCATCAATCTGTTTATATCGTCAATCCCAAAAACAAAATCAGATGTCAGTTTGTCCGCTAATGCCATCACGTCCTGTATGGCGCTCTCGGTCAAGTTAGATATAGTGTTGATGGTTGGGTCTACTCCTGCCTCCAAGAAGTATTTAACTAAAGTGTTGGTCGCCAGTTCAACGGTGAACTCATTTCTGTTCAAATCTCTAGATTCTATTACGTCCTTGATTAGTTGGC…	{{UNASSIGNED-ORDER}}{{ENDORNAVIRIDAE}}{{NO-SUBFAMILY}}{{ENDORNAVIRUS}}{{PHASEOLUS_VULGARIS_ENDORNAVIRUS}}
CONTIG32000	NC_040558.1_PHASEOLUS_VULGARIS_ENDORNAVIRUS_3_ISOLATE_LA,_COMPLETE_GENOME	616	1	615	15205	2714	2100	46	0	92.52	GACCTTAATCAGATTATCCATTTCATTGTCGTAGTTAGCCCAGTTAAAGCAATTATGACAAGTCGGATAGCAAGAAATAACTCTACAGCAATTGCATGTTACTGCTTTATGCCCGCAAGGCATTTTGGTGCCTTCGCTTACTGATCCGCTTATGAGTATCCCACTGCAAAAATGATCCCTTTTGGACCTGCATTGGTGAAGGCATTTGTGTTCGCAAGGGGAATCAACGGAACATTTTGAGCAATAGCGTCCAGCCAAGTCCGTAGGTTGTCCACAGCACGGACAACCGTGGCCTATTGGATTCATTTCAGATCCGTGTTCGCAAGTATCAGGAACCATATACTCGAGCCCTACCTCAGTATCATCCAGCTCCACGACTTGGACTTTACCAACTTCCCA…	GACCTTAACCAGGTTATCCATTTCATTATCGTAGTCAGCCCAGTTAAAGCAATTTTGACAAGTGGGATAGCAAGAAATAACTCTACAACAATTACATGTTACTGCTTTATGCCCGCATGGCATTTTAGTACCTTCGCTCACTGATCCGTTTATGAGGATCCCACTGCAAAAATGATCCCTTTTCGACCTGCATTGATGGAGGCATTTATGTTCGCAAGGGGAGTCAACAGAACATTTTGAGCAATAGCGTCCAGCCAAATCCGTAGGTTGTCCACAGCACGGACAACCGTGGCCTATTGGATTCATTTCAGATCCATGTTCGCAAGCATCGGGAACCATGTACTCTAGCCCTATCTCGGTATTATCCAGCTCCACAACTTGGATTTTCCCAACTTCCCA…	{{UNASSIGNED-ORDER}}{{ENDORNAVIRIDAE}}{{NO-SUBFAMILY}}{{ENDORNAVIRUS}}{{PHASEOLUS_VULGARIS_ENDORNAVIRUS}}
CONTIG27748	NC_040558.1_PHASEOLUS_VULGARIS_ENDORNAVIRUS_3_ISOLATE_LA,_COMPLETE_GENOME	605	1	605	15205	9352	8748	58	0	90.413	TCATCCAATTCTGCCATTTCCGTCAATCTTTCCATGATCGGGTAGATAACTGTCAAACCCGTGATTTCGTCCTCATCCTGGGGTTGGTATGCGGCGCTGAACTGCCTCATTTTGCTTTGCTCAACTAAGAAGAAGGGCCCGTCAGCTATTTCCAAGGCCCTAAATTTTCGTTCGGTTTCTACTGGGTCTTCTGCTACGTTAATTGCGCGCAGGTCGCTCCCTTTTTCATCCCTCTCATTTGTAGAGGCTCCAGTTGAGACTGCAACTTCGCCCTCCACCATTTTCAAGCTCTCTCTCATCTCTTCAATGTTCCTGAATAGCCTTTCTTCTTCTAGTCCCGTCAGAATAGTTAGTTGCGTAATTATAAAGCAAAATAGTTCCGAATTCCCCACGGGTCTA…	TCATCCATTTTTGCCATATCCGTTAACTTTTCCATGACCGGGTAGATGACTGTCAAACCTGTAATTTCGTCCTCATCCTGGTTTTGGTATGCGGCATTGAACTGTTTCATTTTGCTTTGCTCAACCAAGAAGAAGGGCCCGTCAGCTATTTCCAAGGCCCTAAATTTTCTTTCGTTCTCTACTGGGTCTCCTGCTACGTTGACTGCACACAGGTCACTCTCATTTCCATCCCTCTCAATTACAGAGGCTCTCGTTGAGGCTGCAATTCCACCCTCCACCATTTTCATGCTCTCTCTCATCTCTTCAATGTTCCTGAATAGCCTTTCTTCTTCTAGCCCCGTCAGAATAGTCAGTTGCGTAATTATAAAGCAAAATAACTCCGAATTCCCCACGGGTCTA…	{{UNASSIGNED-ORDER}}{{ENDORNAVIRIDAE}}{{NO-SUBFAMILY}}{{ENDORNAVIRUS}}{{PHASEOLUS_VULGARIS_ENDORNAVIRUS}}
CONTIG3645	NC_040558.1_PHASEOLUS_VULGARIS_ENDORNAVIRUS_3_ISOLATE_LA,_COMPLETE_GENOME	510	1	510	15205	14098	13589	25	0	95.098	CTCGGGGCCGACTGTCTAAAATCCATTACGGGACTATTTTTGTTAATACTCTCAAGTTTAACGTGACTTCTAAATTGATTGAAAGGATTCAGCAGAATACCTTCAGCCGACATCTTCTCTAATTCCTTAATAACTTTGCCTGGATTTTTGTGTTTTGAAACCCAGTCCAGGAAATCTTTTTCATTGTACATTATGGGATTAGACTGAAAGGTGTCGGTAAGCTCCTTCCAACGTAGATCGAAGAAGTAAAGTGCTATTTTATCGATCACCTCATGCGTTTTCGGTCTGGCTAGCGCGGATCTAATACTCAATCCCCTTCCCAATCTACCAGTTAGAGAGTTAAGACTGGCGTAAGTTTCGTCATGAAAAATAGGTCTACATTGAACAGGATATTTCGAA…	CTCGGAGCCGACTGTCTAAAATCCATTACGGGATTATTTTTGTTAATACTCTCAAGTTTAACATGACTTCTAAATTGATTGAAAGGATTCAGCAGTATACCTTCAGCCGACATTTTCTCTAATTCCTTGATAACTTTGCCTGGATTTTTGTGCTTTGAAACCCAATCTAGAAAATCTTTTTCATTGTACATTATGGGATTAGACTGAAAGGTGTTGGTAAGCTCCTTCCAACGTAGGTCGAAGAAGTAAAGTGCTATTTTATCGATCACCTCATGAGTTTTCGGTCTGGCTAGCATGGATCTAATACTCAATCCCCTTCCCAACCTACCAGTTAGAGAGTTAAGACTGGCGTAGGTTTCGTCATGAAAAATAGGTCTACATTGAACAGGATATTTCGAA…	{{UNASSIGNED-ORDER}}{{ENDORNAVIRIDAE}}{{NO-SUBFAMILY}}{{ENDORNAVIRUS}}{{PHASEOLUS_VULGARIS_ENDORNAVIRUS}}
CONTIG24249	NC_040558.1_PHASEOLUS_VULGARIS_ENDORNAVIRUS_3_ISOLATE_LA,_COMPLETE_GENOME	482	1	477	15205	697	221	40	0	91.614	CAATCTTCTGGTATCATGGATCCATATGATTCGGGGTCAGGACACATGAAGTCGAAGCCCAGATATTCTGCTACCTCGCTAATACCCTTGTGGTCGAGTCTTAAGTTGATCTCTCTTTTAAGCATTGAGCTTATTTTTATAGCATCATTCTTACTACTAAACTCATCCTTGTCTAGAGTCATCAGCTTCTCTGTGAATGCTCGGTATGAAGATTTGAAGGACTCTGCCCTGATTCCCTTAGGGGCCAGTACTCGTCCACCCTGTAACACCCCAAGCATGAATATGTTTAGTCCAAAAGCGTTTGCACAATCCCATGCTAGTCCATCATACATGACTGATAAGAACTCACCCATACCTATTGACGGGGTAAGAGGTATAACTTTGCAACCATCTACCGTA…	CAATTTTCTGGTATCATAGATCCATATGATTCGGGATCAGGACACATGAAGTCGAAGCCTAGATATTCTGCTACTTCGCTGATTCCTCTGTGGTCGAGTCTTAAGTTGAGTTCCCTTTTTAGCATTGAGCTTATTTTGATAGCATCGTTCTTACTACTAAACTCTTCCTTGTCTAGAGTCATCAGTTTCTCCGTGAATGCCCGGTATGAAGATTTAAAGGACTCTGCCTTGATCCCCTTGGGGCCCAGCACGCGTCCACCCTGTAACACCCCAAGCATAAATAGGTTTAGTCCGAAAGCGTTTGCACAATCCCATGCTAATCCATCATACGTGATTGATAAGAACTCACCCATACCTATTGACGGGGTGAGAGGTATAACTTTGCAACCATCGACCGTA…	{{UNASSIGNED-ORDER}}{{ENDORNAVIRIDAE}}{{NO-SUBFAMILY}}{{ENDORNAVIRUS}}{{PHASEOLUS_VULGARIS_ENDORNAVIRUS}}
CONTIG2586	NC_040558.1_PHASEOLUS_VULGARIS_ENDORNAVIRUS_3_ISOLATE_LA,_COMPLETE_GENOME	426	1	426	15205	8614	8189	26	3.8e-180	93.897	TCTGAATGTTGTAATCCATTGCTTTGGTTTCCGACTTTAGTTACTTTGATTCCGTTTCCGTAACTGACCTCTAGATTACCGATTCTTACAGAACTATGCGTTATCATGCTGTTTCTTGAAGATATTTCTAACCTTTTTGAAAGCACGTCCCAGAGTCCGCCTGCCAAGTCATACCTATGCAAAACTACTTGGACTTCCGTTCCCTCTTGTATTTTGCCGTACAAGGTGGAGCTGAACGCATCATTTTCCTTTTTAACCCAGTATCCTTCCTTAACTTCGTTTGCCATCTTCAGAACAGCCTTGACAGTGTTGGTTAATACCTTATTAGCTACGTTTGGTCCAAAGTTGAAACCGTCTGGGTTTTTGACATCCAGTTTATGATGGAAAAACTGTCCATAC…	TCTGAATGTTGTAATCCATTGCTTTGCTTTCCGACTTCAGTTACCTTAATTCCGTTTCCGTAACTGACTTCTAGATTCCCGATTCTTACAGAACTATGCGTTATCATGCTGTTTCTTGAAGATATTTCTAACCTTTTGGAAAGCACGTCCCAGAGTCCGCCTGCCAAATCATATCTATGCAAAACTACTTTCACTTCAGTTCCTTCTTGTATTTTGCCATACAAGGTGGAGCTGAACGTATTATTTTCTTTTTTAACCCAATATCCTTCTTTAACTTCGTTTGCCATCTTCAGAACAGCCTTGACAGTGTTGGTTAGTACCTTATTGGCTATGTTTGGTCCAAAGTTGAAACCGTCTGGGTTTTTAACATCCAGTTTATGGTGGAAAAACTGTCCATAC…	{{UNASSIGNED-ORDER}}{{ENDORNAVIRIDAE}}{{NO-SUBFAMILY}}{{ENDORNAVIRUS}}{{PHASEOLUS_VULGARIS_ENDORNAVIRUS}}
CONTIG10767	NC_040558.1_PHASEOLUS_VULGARIS_ENDORNAVIRUS_3_ISOLATE_LA,_COMPLETE_GENOME	347	1	346	15205	13269	12924	22	1.92e-142	93.642	CAGCCTCAGACGGCTGGTCCATTACTAAGTCCTTGGCGTTTATGTTAACTCTACTTCCTTCCCCACCAGTCAGATCTGCGTCGTCAACGGAACCAGCTCCTCTTAATAAGATCTTACTCAGTGCGATTAGAGGGGTTATTACCAACAATTTTGTCCCAGTAGAGTCCAAGCATATTCCATATTTGACCGTGTCCAATATCCAATCATGTTCATTCAAATCATGAATGGCGCAGGCTGGGATCTCCTCCTCACCTCCGAACCATTCTAAGATTATTTGATCTAAAACAGAGCTATCAAAGGTCACGGTCTTTTTGACAATGTCATCTTTCCTCACTGTCATGATGCC	CAGCTTCAGACGGCTGGTCCATTACCAAGTCCTTGGCGTTTATGTTAACTCTGCTTCCATCCCCACCAGTCGGATTTGCTTCGTCGACGAAACCAGCTCCTTTTAATAAAATCTTACTCAGTGCGATTAGAGGGGTTATCACTAACAATTTTGTCCTGGTAGAGTCCAAGCATATTCCATACTTGACCGTGTCCAATATCCAATCATGTTCATTCAAATCATGAATGGCGCAGGCTGGGATCTCCTCCTCACCTTCGAACCAATCTAAGATTAGTTGATCTAAAACGGAGCTATCAAAGGTCACGGTCTTTTTCACAATGTCGTCTTTCCTCACTGTCATGATGCC	{{UNASSIGNED-ORDER}}{{ENDORNAVIRIDAE}}{{NO-SUBFAMILY}}{{ENDORNAVIRUS}}{{PHASEOLUS_VULGARIS_ENDORNAVIRUS}}
CONTIG8213	NC_040558.1_PHASEOLUS_VULGARIS_ENDORNAVIRUS_3_ISOLATE_LA,_COMPLETE_GENOME	242	1	240	15205	7265	7026	20	4.94e-87	91.667	TCTCCTGTTTATCATGTTTTGTATGACTCCGGCGATCGCCCTAGGCTCAGAGTATCTATCCTTCCCATTTTTCCCCCGGCCTATCATTTTGGCCTCCCGGGAGTTCTCAGCAGGAATCATATCCTGAAGCACCTTTATTTTGACCTCGAGTCTAGCAAAGCAGTCTTCAATAAGATTATCATACATTCTTTGAGAACCTAGATTTTCTGGGATTAATATCCTGGTGTATCGCTCAACATC	TCTTCTATTTATCATGTTTTGTATAACCCCGGCAATCGCCCTAGGCTCAGAATATCTATCCTTCCCATTTTTCCCCCGGCCTGCCATTTTGGCCTCCCGGGAGTTTTCAGCAGGAATCATATCTTGAAGTACCTTTATTTTAACTTCAAGTCTAGCAAAGCAGTCTTCAATGAGATTGTCGTACATTCTTTGAGAACCTAGGTTTTCCGGGATTAGTATCCTGGTGTATCGCTCAACATC	{{UNASSIGNED-ORDER}}{{ENDORNAVIRIDAE}}{{NO-SUBFAMILY}}{{ENDORNAVIRUS}}{{PHASEOLUS_VULGARIS_ENDORNAVIRUS}}
CONTIG27650	NC_040558.1_PHASEOLUS_VULGARIS_ENDORNAVIRUS_3_ISOLATE_LA,_COMPLETE_GENOME	233	1	233	15205	2017	1785	14	3.63e-93	93.991	ACTTTGTCATCTCTTTCAATTCTTGAAAAGCTAGAAATGATAGCGTACTCCCTCAATCCATGGAAGCTAACCGGCCAGGCTTCGCACCTGGAAACTAGATGCCTTAAAAATTTAACATTGAACCTTATTCTTCTTTTAAGTAGCGGGCCGAACTGTAACCCTTTAACGTTCTGTTGCCAATCAGGCAAGTTCAGTGTGACACATTTGAAATTGTTTGATTCTACACTCTTGGA	ACTTTGTCATCTCTTTCAATTCTTGAAAAGCTAGAAATAATGGCGTACTCCCTCAATCCGTGGAAGCTAACCGGCCAGGCTTCGCACCTGGAAACCAGGTGCCTCAGGAATTTAACATTGAACCTTATTCTTCTTTTAAGTAGCGGGCCGAACTGCAATCCTTTGACGTTCTGTTGCCAATCAGGCAAATTCAGTGTGACGCATTTGAAATTGTTCGATTCTACACTCTTGGA	{{UNASSIGNED-ORDER}}{{ENDORNAVIRIDAE}}{{NO-SUBFAMILY}}{{ENDORNAVIRUS}}{{PHASEOLUS_VULGARIS_ENDORNAVIRUS}}
CONTIG19921	NC_040558.1_PHASEOLUS_VULGARIS_ENDORNAVIRUS_3_ISOLATE_LA,_COMPLETE_GENOME	228	1	228	15205	6035	6262	22	4.67e-77	90.351	TAAAAAATATTATGTGAAACCAACCACTGGGTGTTCATTATGCGGTGGACTAGAAATACGGACTAGGAAAAAGAAATTGATCGTGTTCGTTAACAACGCGTATAGAACTTGGACAAGCCGATCATTACAATATAAATCAGAGAATAACAAACTGGTCAGATTGCTAATTGGAAAATGGGACAAGCAATGCAATGACGGTCACCTTTGGGAAATCCTGTGCCCACTAAT	TAAAAAATATTACGTGAAACCGACAACTGGGTGTTCATTATGCGGTGGTTTGGAAATCCGGACTAAGAAAAATAAGTTAATCGTGTTCGTCAACAACGCGTACAGAACATGGACGAGCCGATCATTACAATATAAGTCAGAAAATAACAAACTGGTTAGATTGCTAATTGGAAAGTGGGATAAGCAATACAATGACGGCCACCTTTGGGAAATCCTGTGCCCACTAAT	{{UNASSIGNED-ORDER}}{{ENDORNAVIRIDAE}}{{NO-SUBFAMILY}}{{ENDORNAVIRUS}}{{PHASEOLUS_VULGARIS_ENDORNAVIRUS}}
CONTIG33582	NC_040558.1_PHASEOLUS_VULGARIS_ENDORNAVIRUS_3_ISOLATE_LA,_COMPLETE_GENOME	223	1	223	15205	7486	7264	12	5.76e-91	94.619	ACTACTTCCCCTTTGAACACCAACCTATTCCCCTGTACGGCTGTTTTGACCTTGATATTTTCATTCCTGAAGTCTGGAATCATCATCAAGAGACTGTCATTAGTGTTGTTTGTTTTTATTTTCCTGAGTTCTTCAAAACTCAATTCCAACGCACTAACTCCAAAGGCCAGAGAACCTATTTCGGTGCAGTTTGCTAGTCCGTCAACCAGCGTTGCCAAATCTC	ACTACTTCCCCTTTGAATACTAGCCTATTCCCCTGTACGGCTGTTTTGACCTTGATATTTTCATTCCTGAAGTCTGGAATCATCATCAAAAGACTGTCATTAGTGTTGTTCGTTTTTATTTTCCTAAGTTCTTCAAAACTAAGTTCCAACGCACTAACTCCAAAGGCCAGAGAACCTATTTCAGTACAGTTTCCTAGTCCGTCAACTAGCGTTGCCAAATCTC	{{UNASSIGNED-ORDER}}{{ENDORNAVIRIDAE}}{{NO-SUBFAMILY}}{{ENDORNAVIRUS}}{{PHASEOLUS_VULGARIS_ENDORNAVIRUS}}
CONTIG596	NC_040558.1_PHASEOLUS_VULGARIS_ENDORNAVIRUS_3_ISOLATE_LA,_COMPLETE_GENOME	203	1	203	15205	6976	6774	12	6.8e-80	94.089	ACAGTTACATTGGCACAGTACTGTTTAACTGCCACTGAATCCAATAAATAGGAAATGCCACAGCAAAAGCTTTGAAGATCTGGAGCTAGTATATACTTATGGTGTATCATAAGATCTCTAGCATCTTCTAGAAAGTCGCACGGAATCTGTATTTCTGGATTAGCGAACAGCCTATCCTTAGCTTGTCTGGTCAGATCCTCATC	ACAGTTACATTGGCACAGTACTGCTTAACTGCAACTGAGTCCAATAAGTAGGAAATGCCACAGCAAAAACTTTGAAGATCTGGAGCTAGTATGTACTTATGATGTATCATTAGATCTCTAGCATCTTCTAAGAAGTCGCACGGAATCTGGATTTCTGGATTTGCGAACAGCCTATCCTTAGCTTGTCTGGTCAGATCCTCATC	{{UNASSIGNED-ORDER}}{{ENDORNAVIRIDAE}}{{NO-SUBFAMILY}}{{ENDORNAVIRUS}}{{PHASEOLUS_VULGARIS_ENDORNAVIRUS}}
CONTIG28840	MF375892.1_PHASEOLUS_VULGARIS_ALPHAENDORNAVIRUS_1_POLYPROTEIN_GENE,_COMPLETE_CDS	984	1	984	14062	14058	13075	36	0	96.341	GAACCGTTCGGGTTCATGTTATTGCATCATTGTTAATGATGCTTCCCACTTTCAAATAATCTAAACGTGTACTTGTGCAATTTTCCTTCTTTGATTAAGTGCAGTAATTGATGTAAGGTGCCTTCAACCTGATCTGGGTGCATGTCATATTTGTGTCCAGCTGCGGTTAGAGCACAATGATAATTATACCACTTGACAGGCTTAATAGGTAATTCTAGATCTCTGATCAAGTTTTGGACTTCAGGTAAATCACCCAACATCATTAGATAACTAGCTTTCCTCATGATGATATTATTATTGGTACATTCATGCACTCCATTAGTCACCTCATATCTAAATTTCAGGCGCACGAAGTCAGGACACATTTCGGCTTTGCACTGTGGCAATTTAGTACATAGC…	GAACCGTTCGGGTTCATGTTATCGCATCATTGTTAATGATGCTTCCCACTTTCAAATAATCTAAACGTGTACTTGTGCAATTTCCCTTCTTTGATTAAGTGCAGTAATTGATGTAAGGTGCCTTCAACCTGGTCTGGGTGCATGTCATATTTGTGTCCAGCTGCGGTTAGGGCACAATGATAATTATACCACTTGACAGGCTTAATAGGCAATTCTAGCTCTCTGATCAAGTTTTGGACTTCAGGTAAATCACCCAACATCATTAGATAACTAGCTTTCCTCATGATGATATTATTATTGGTACATTCATGCACTCCATTAGTCACCTCATACCTAAATTTCAATCGCACGAAGTCAGGACACATTTCGGCTTTGCATTGTGGCAATTTAGTACATAGC…
CONTIG24151	MF375892.1_PHASEOLUS_VULGARIS_ALPHAENDORNAVIRUS_1_POLYPROTEIN_GENE,_COMPLETE_CDS	261	1	261	14062	8002	7742	13	2.42e-110	95.019	TTTGAGTAAGTCATATTTAATGATGTGTGGTTTGTGTTCTAATAGTTGCCAACCAAAATCCACATCAGTCATTTTGCAGTTACAAAACACGTTATTCACCTTAAGTCTCTCCTCAATTGCAGATAATAAAGTTTGTGCAATATCCTCTACTAACTTACCAACTTTACCCATCATTGATATCACGCCCGGTAGTAATTGACTCACAAACTGTAGCACAAGTGGGTTATTGGAAGCCATATTAATAGTTTGCACTAAAAATTT	TTTGAGTAAATCATATTTAATGATGTGTGGTTTGTGCTCTAATAGTTGCCAACCAAAATCCACATCTGTCATTTTGCAATTGCAAAACACGTTATTCACCTTAAGTCTCTCCTCGATTGCAGATAATAAAGTTTGTGCAATATCTTCCACTAACTTACCAACTTTACCCATCATCGATATCACACCTGGTAGTAATTGACTCACAAACTGTAGCACAAGTGGGTTATTGGAAGCCATATTAATAGTTTGCACTAGGAATTT
CONTIG10371	MG640417.2_PHASEOLUS_VULGARIS_ALPHAENDORNAVIRUS_1_ISOLATE_INIFAP_CG18_POLYPROTEIN_GENE,_COMPLETE_CDS	938	1	938	14071	1730	2667	41	0	95.629	AATTTATCATATCTGTTAGCTATCACGGAAAAACAAGGTCAATTGGGATTCATAATACCAAAATTAACATCTACCAAAACTATGGCAGATGGAACGGGTAAATACAATGGGGATGGTGAGTCATTAGAATTGTTTATAGATGGCAACCCATGTCCACTAATTTTTAAGACTGATACTTTTGTAACATTATCTAATAGTAACATTATAGTGCAAGGTGGAAAGTACTTTATGATTAGTAAAGTGATTGATTTAGAACTATTGGAACTCAAAATGATCACAGGACCATACGATGAATTAAGTGCATTACCTTTGAATAAAATCAACACATACAATGAATTAACAGTTACTGTCAATTTGCCAAGTCCAGAGAGGTTATTAGGTAAATGGGTTGGGTTGAAT…	AATTTATCATACCTATTAGCTATCACGGAAAAACAAGGTCAATTGGGATTTATAATACCAAAATTAACATCTACCAAAACTATGGCAGATGGAACGGGGAAATACAATGGGGATGGTGAGTCATTAGAATTGTTTTTAGATGGCAACCCTTGTCCGTTAATTTTTAAGACTGATACTTTTGTAACATTATCTAATAGTAACATTATAGTACAAGGCGGAAAGTACTTTATGATTAGTAAAGTGATTGATTTAGAATTATTGGAACTCAAAATGATCACGGGACCATACGATGAACTAAGTGCCTTACCTTTGAATAAAATCAACACATATAATGAATTAACAGTCACCGTCAATTTACCCAGTCCAGAGAGGTTATTAGGCAAATGGGTTGGGTTGAAT…
CONTIG14946	MG640417.2_PHASEOLUS_VULGARIS_ALPHAENDORNAVIRUS_1_ISOLATE_INIFAP_CG18_POLYPROTEIN_GENE,_COMPLETE_CDS	886	1	886	14071	6192	5307	43	0	95.147	AGATTACCTTTAATGACATCCAGCCATGTGGTGCCATTATGGGGTATTAAATGAATATTGGGTAGCTCTAATTGCATCCATATCAAAATATCATTCAATTTACAAGGCGAATCGGAAAAATTGTAAGTTATAGTACGGGATGTAATGGCTTGCCATGCGTCGGTTATGTAGATCCACTCATCATCGATTTGCATTTTGCATCCTGCGAATAGTGGGCAACCTGAAGTTTTAGTAATTGTCACCAAGCCATCATTCAGGGGCAAGGTCAGTATACCATCTTTGGTCTTATCTACGATCCACAATAATTCTCTCAACTTGCAAGCAGATTGTGTACTCAAGGTTACCCTGTGAGTCTTAGCCATACCAGTTTTACTTAATAACTTCTCCATTGGGATCTTA…	AGATTACCTTTAATAACATCCAGCCATGTGGTGCCATTATGAGGTATTAAATGAATATTGGGTAGCTCTAATTGCATCCATATCAAAATGTCATTCAATTTACAGGGTGAAGCGGAAAAATTGTAAGTTATAGTGCGGGATGTAATGGCTTGCCATGCGTCAGTTATGTAGATCCACTCATCATCGATTTGCATTTTGCATCCTGCAAATAGTGGGCAACCTGAAGTTTTAGTGATTGTTATCAAGCCATCATTCAGGGGCAAGGTCAGTATACCATCTTTGGTCTTATCTACGATCCACAATAATTCTCTCAACTTGCAAGCAGACTGTGTACTCAAGGTTACCTTATGAGTTTTAGCCATACCAGTTCTACTTAACAACCTCTCCATTGGGATCTTG…
CONTIG27867	MG640417.2_PHASEOLUS_VULGARIS_ALPHAENDORNAVIRUS_1_ISOLATE_INIFAP_CG18_POLYPROTEIN_GENE,_COMPLETE_CDS	418	1	418	14071	11447	11030	19	0	95.455	CCGCGGTTGTATGTATTAGTAAGACATTGTCCATTATATTGAAAACCACCACCTCCCACTTATTGGTACCGGTTACAATAGCCAGGCTTAAAGGCTTGTCTGGCATCATCATGTCGGAGAAGTAAGTACTCCTATGTTTATGAACAGTTAACCATACTACATTTAAGTCACCTCGACTCATTAAATGTTGAAGATTGTCCAATCTTAGCCTAATGTTGACATCTCGTCTTACTATCTCTTTTTGTAAACCTAATAGCATGTGAATATTAGTCATATGTGAATAACTTAACTTGTTATCATTAATTGTGCGTATGACGCGAGAATGAATTTCGTCAGAATTAACAACTCGACTTAATGTGGTTAGGTATTCTAAATTGTTAATGACTGTGACATTAACAA…	CCGCGGATGTATGTATTAGTAAGACATTATCCATTATATTGAAAACCACCACCTCCCACTTATTGGTACCTGTTACAATAGCCAAGCTCAAAGGCTTGTCTGGCATCATCATGTCGGAGAAGTAAGTACTCCTATGTTTATGAACAGGTAACCATACTACGTTTAGGTCGCCTCGACTCATTAAATGTTGAAGATTGTCCAATCTTAACCTAATGTTGACATCTCGTCTTACTATCTCTTTTTGTAAACCTAATAGCATGTGAATGTTAATCATATGTGAATAACTTAACTTGTTATCATTAATTGTGCGTATGATGCGGGAATGAATTTCATCAGAATTGACGACTCGACTTAATGTCGTTAGGTATTCTAAATTGTTAATAACTGTGACATTAACAA…
CONTIG21816	MH567341.1_PHASEOLUS_VULGARIS_ALPHAENDORNAVIRUS_1_ISOLATE_KIRINYAGA1_POLYPROTEIN_GENE,_PARTIAL_CDS	406	1	403	849	365	767	11	0	97.27	GAACTTTCCCATTAGGAGTGGCGATTTGTGGAAGGTATTATGTCCAGTTGAGATTGCCCAAAAATTCTGATCAATTCAAATACCATTACAATGAACAACTACCGGAGTTCCATGACTTAAAAGCAAGGTTTGTCAAGAATAAGACTCAAGACCAACATGAAACTAATTGGGATGAAGAGCATTCTATGGATCGATTATTACTTGGCCTATCCCTTTACCAAATACCAGAGAATGAGTTACTAGAGTTGTTGAATAAATCTACCAGTACCATTGGGTGGGTACCTACAACCAATTCCAGTGGAAGTAAATTTATCAAATGGCATGGAAATAACTCAATTATGTATCGAGGTGCAGAATATTCAGTCAAGGTGAATAATTCCCTTGTTAATAGAGCTAGAA…	GAACTTTCCCATTAGGAGTAGCAATTTGTGGAAGGTATTATGTCCAATTGAGATTGCCCAAAAATTCTGATCAATTCAAATATCATTACAATGAACAACTACCGGAGTTCCATGATTTAAAAGCAAGGTTTGTCAAGAATAAGACTCACGACCAACATGAAACTAATTGGGATGAAGAGCATTCTGTGGATCGATTATTACTTGGCCTATCCCTTTACCAAATACCAGAGAATGAGTTACTAGAGTTGTTAAATAAATCTACTAGTACTATTGGGTGGGTACCTGCAACCAATTCCAGTGGAAGTAAATTTATCAAATGGCATGGAAATAACTCAATTATGTATCGAGGTGCAGAATATTCAGTCAAGGTGAATAATTCCCTTGTTAATAGAGCTAGAA…
CONTIG6522	MH567341.1_PHASEOLUS_VULGARIS_ALPHAENDORNAVIRUS_1_ISOLATE_KIRINYAGA1_POLYPROTEIN_GENE,_PARTIAL_CDS	231	1	231	849	365	135	12	2.15e-95	94.805	CCCCCATAAACTATTAATTCTTTCGAACCTTTAATAGCCTTCCCAACGAAATTAATCAGGACTTGTTCTAATATTTGTTCAACATCTGATAATACTGTGTGGTAATTTGCAATGGATATAGTCAATTGAGGATATTTGTCAGTGATGTCATGACGAAATAATTGATTGCAAACCCTGTTAACCCTTATTAGGTCATGAGACACCTTACCTAAGTGGGAAATAACCTTGCCT	CCCCCATAAACTATTAATTCTTTCGAACCTTTAATAGCTTTCCCAACGAAATTAATCAAGACTTGCTCCAATATTTGTTCGACATCTGATAATACTGTGTGGTAATTTGCAATGGATATAGTCAATTGAGGATATTTGTCAGTGATGTCATGGCGAAATAATTGATTGCAGACCCTGTTAACCCTTATTAGATCGTGAGACACCTTACCTAAGTGAGAAATGACCTTACCT
CONTIG24992	MH567346.1_PHASEOLUS_VULGARIS_ALPHAENDORNAVIRUS_1_ISOLATE_KIRINYAGA2_POLYPROTEIN_GENE,_PARTIAL_CDS	871	1	871	2055	152	1022	39	0	95.522	AGTGTACTACTACGCCACCGATTCTACAAATCCTGTCGTTAATGTCTCCAAGTTGTCATGCATAAAAATAGGTGACGGTTGGTATATAACCACTAACGAAAAATTTAAAGTCCACAATATCAATAAGAATTCCATATATTTAAGAGTGCCTGCATATTTAGAATCCTTATCTAACAGTATTAGTTTGGCTTTAAAAGGAGAATTCTCACAACTGAATATCCCTGAAATGTATCACAGTGGTGCCAACTTGCCAACTACTAGTGAGGAAGTTGGAGTGGATATGGTGAGTGAAGTTCTGCGGTCTATGCGTAGAATAATGGCATGTGAAGATAAATTGGATGCCACAATGATTAAACACACAGTCAATGGAAGGGTTAGTCCATGGATGGCCAACAACAT…	AGTGTACTACTACGCCACCGATTCTACAAATCCAGTCGTTAATGTTTCCAAGTTGACATGCATAAAAATAGGTGACGGTTGGTATCTAACCACTAACGAAAAATTTAAAGTCCACAATATCAACAAGAATTCCATATATTTGAGAGTGCCTGCATATTTAGAATCCTTATCTAACAGTATTAGTTTAGCTTTAAAAGGAGAATTTTCACAACTGAATATCCCAGAAATGTATCACAGTGATGCCAACTTGCCAACTACTAGTGAGGAAGTTGGAGTGGATATGGTGAGTGAAGTCCTGCGGTCTATGCGTAGAATAATGGCATGTGAAGACAAGTTGGATGCCACAATGATTAAGCAAACAGTCAATGGAAGAGTTAGTCCATGGATGGCCAACAACAT…
CONTIG9526	MK948542.1_PHASEOLUS_VULGARIS_ALPHAENDORNAVIRUS_1_POLYPROTEIN_(PVEV1_GP1)_GENE,_COMPLETE_CDS	864	1	864	13981	12275	11412	54	0	93.75	TCAAATTCCACCAATTCCCTGGCTTACTTAATTGTTTCGATTTAGGATCTTGCCATGAATCCCTGTCATGGTTTATAATTGGTTGGCCAATAGTAGCCCCTCCATGCTTAACGTTTCTAATTAACAAATATATTGCAGGGAATATGAGCTGCTGGGCTTGAGTCTTGAGAGTTATTAAATTCATTTCTGGGGTGTCAGTTAGTAATTTGACTTCAGGCGGGGGCCTAGATATATGCAAACTGCGCGGTAAATCACTAAACATTTCATTGATTTGAGAACTGATTATGTTATCATGTTCTCTTAAATTCATTAAAAGATCTTTAAGAGTTTCAGACAGTATTACCTGATCTAAAAAATTTTCATCAATGTGCAACCGCCTGACTAACATTCGGTCTCGCC…	TCAAATTCCACCAATTCCCTGGTTTACTTAATTGTTTCGATTTAGGATCTTGCCATGAATCCCTGTCATGGTCTATAACTGGTTGGTTAATAGTTGCCCCACCATGCTTTACCTTTCTGATTAACAAATATATTGCAGGGAATATGAGCTGCTGGGCTTGAGTCTTGAGAGCTATTAAATTCATTTCTGGGGTGTCAGTTAATAATTTGACTTCAGGCGGGGGTCTAGATATATGCAAACTGCGCGGCAAATTACTAAACATTTCATTGATTTGCGAACTGATTATGCTATCATGTTCCCTTAAATTCATTAAAAGATCTTTAAGAGTTTCAGACGTTATCTCCTGATCTACAAAATTTTCATCAATATGCAACCGCCTGACCAACTTTCGATCTTGCC…
CONTIG31853	MK948542.1_PHASEOLUS_VULGARIS_ALPHAENDORNAVIRUS_1_POLYPROTEIN_(PVEV1_GP1)_GENE,_COMPLETE_CDS	209	1	206	13981	8813	9018	10	6.99e-85	95.146	AATAAAACTTATGAAAGTTGGTTTTTAGTAGCCACCCAAGAGAATAAATTAGTGAGGAAATGGTATGAAATTACATTAGATATGCACATGAACACATACAAATCAAATCGGTCAACTATGTCTTATCTTGCCGAAAAATACGGACAGGATTTAGTGACGCATTGCAGTGGGGCAGTCAACATCAATCTGAGAGAGTACTTACGAGT	AATAAAACTTATGAAAGTTGGTTTTTGGTAGCCACCCAAGAGAATAAATTACTGAGGAAATGGTATGAAATTACATTAGACATGCACATGAATACGTACAAATTTAATCGGTCAACTATGTCTTATCTTGCCGAAAAATACGGACAGGATTTAGTGACGCATTGTAGTGGGGCAGTTAACATCAATCTGCGAGAGTACTTACGAGT
CONTIG18633	MK948543.1_PHASEOLUS_VULGARIS_ALPHAENDORNAVIRUS_2_POLYPROTEIN_(PVEV2_GP1)_GENE,_COMPLETE_CDS	1704	1	1704	14804	896	2599	16	0	99.061	GGACAACCACCAATAACAACTAAAACAATGAGTAAGTTAATAGAACAGGATTTCAAAAACATGAGGTCAATCATGTCAAGGGCTATGGCCAAAACTGTGTACGTCCCAAATGGTATGACTGATTTTCAGCACAACCATCTGACCGGCCAAGTGCCAGCCTACAAGTTGATTAGAACCAATGCAATGCCCAACCCGCATGCCATGTTAGCAGCGGAGCGTAGAATCGCAACAATCATGTTTGCAGATAAACGTGGGCCTGGACAAACAATATTGGACGTCGGATCCAGGAAAAACTTGACTGGGCTAAAGGAGTGGCACGGCATGGGACCAATAATGGACTGGCGTGACGTGGAACGATACAATGACAAACCACTGAACACAAATATTTGCGACCACACC…	GGACAACCACCAATAACAACTAAAACAATGAGTAAGTTGATAGAACAGGATTTCAAAAACATGAGGTCAATCATGTCAAGGGCTATGGCCAAAACTGTGTACGTCCCAAATGGTATGACTGATTTTCAGCACAACCATCTGACCGGCCAAGTGCCAGCCTACAAGTTGATTAGAACCAATGCGATGCCCAACCCGCATGCCATGTTAGCAGCGGAGCGTAGAATCGCAACAATCATGTTTGCAGATAAACGTGGGCCTGGACAGACAATATTGGACGTCGGATCCAGGAAAAACTTGACTGGGCTGAAGGAGTGGCACGGCATGGGACCAATAATGGACTGGCGTGACGTGGAACGGTACAATGACAAACCACTGAACACAAATATTTGCGACCACACC…
CONTIG30578	MK948543.1_PHASEOLUS_VULGARIS_ALPHAENDORNAVIRUS_2_POLYPROTEIN_(PVEV2_GP1)_GENE,_COMPLETE_CDS	854	1	854	14804	7460	8313	4	0	99.532	TCTATGATCAGCCGGGACTGCGCGGGTCTCCCAGTCGAAGAACAGGGGTGTGACACAATTGACCAAGGGTTTGATTTATTGGTAGAGCAAATGTGCCTAAAATACTACTATAACTCAATAGAAAAAGGTGAAGGGAGTGTGATGGTGACTGACTTTCCTTATTTATCACTACTCACGTCAAGTTGGGGAAATTTCTGCATACCGGGAACAAATGGCGGAGGATTTAGGTATTACCAAAATTTAGTGGATTGCAACAACATGATGGAAAAAATGAGTCACGTGTACTGCATAGACGAGAGAGTTAATGAAGAAAACAAAGACCAAAGCGCATACTACAAAGAGATGCAGGAGGCAATAGACACCCAAATAAGAACAGGCACCGGGCCTTGGTTCACCAAT…	TCTATGATCAGCCGGGACTGCGCGGGTCTCCCAGTCGAAGAACAGGGGTGTGACACAATTGACCAAGGGTTTGATTTATTGGTAGAACAAATGTGCCTAAAATACTACTATAACTCAATAGAAAAAGGTGAAGGGAGTGTGATGGTGACTGACTTTCCTTATTTATCACTACTCACGTCAAGTTGGGGAAATTTCTGCATACCGGGAACAAATGGCGGAGGATTTAGGTATTACCAAAATTTAGTGGATTGCAACAACATGATGGAAAAAATGAGTCACGTGTACTGCATAGACGAGAGAGTTAATGAAGAAAACAAAGACCAAAGCGCATACTACAAAGAGATGCAGGAGGCAATAGACACCCAGATAAGAACAGGCACCGGGCCTTGGTTCACCAAT…
CONTIG22257	MK948543.1_PHASEOLUS_VULGARIS_ALPHAENDORNAVIRUS_2_POLYPROTEIN_(PVEV2_GP1)_GENE,_COMPLETE_CDS	664	1	664	14804	236	899	2	0	99.699	AGACAAGGGGAAGAATTGGAATTCTTGCAATTTGGTTATGAAGAATGTGTGCCGGACCTCAACAAAATAGACATACGCACAATTCGGTCTATGATGCAACTATTCGAACAAGGACATTGCCACATAGATATCACACCGGAGGAAGTTCAGGCAACGTTGCACAATTGTCAACTACAAAGCACAGAGCCGTATTACGGTGCCCCTGGAAAACTGTATTACAAGCATTGTCGACCTTTGTTGACTCCAAGATCCAAAGAAGATGGAACAACAACCGAAGCTGCTAGGGACCTGTTACTGGGCATAATTAGGAAATTCGGCGGATCCGTTTTAGGAATGCTGTATCAGGACTGCGCCAACAATGCCAACATGACGCCCCACGTTTACAGGCAGGGAAATCGT…	AGACAAGGGGAAGAATTGGAATTCTTGCAATTTGGTTATGAAGAATGTGTGCCGGACCTCAACAAAATAGACATACGCACAATTCGGTCTATGATGCAACTATTCGAACAAGGACATTGCCACATAGATATCACACCGGAGGAAGTTCAGGCAACGTTGCACAATTGTCAACTACAAAGCACAGAGCCGTATTACGGTGCCCCTGGAAAACTGTATTACAAGCATTGTCGACCTTTGTTGACTCCAAGATCCAAAGAAGATGGAACAACAACCGAAGCTGCCAGGGACCTGTTACTGGGCATAATTAGGAAATTCGGCGGATCCGTTTTAGGAATGCTGTATCAGGACTGCGCCAACAATGCCAACATGACGCCCCACGTTTACAGGCAGGGAAATCGT…
CONTIG24274	MK948543.1_PHASEOLUS_VULGARIS_ALPHAENDORNAVIRUS_2_POLYPROTEIN_(PVEV2_GP1)_GENE,_COMPLETE_CDS	466	1	466	14804	13026	13491	1	0	99.785	AAGAAGAACCCCTTTTCTGGAGACACGGGGAAGAATTAAAAGTGAACTCTGTGACCCGCTGGTGGAATCAACCGGAAACCGAGGCGCCCAAAACTGGATTCAATAAAGATAAATATTTGCAGATCAATAGCGAAGCTTTAACAAACTGGAACGCAGAAAATACATCAGTGGTGCAAATTAGCACCAATCCATTTAACCAAGCTGGGGATAGCACAAAAATGCACTATGTGGGAGTAACACAATGGGCAAATGTCGCTGACTCACAATTGGGTTCACCAGAGATAGTAGACTATGACATAATGAGCATGTGGGATGACACCGACTTTACGGATTGGAATGAACGATTTGCACCGAAGAACGACGTGGTTATTAAATCAAAAGCCACAGCAACAGAAATGC…	AAGAAGAACCCCTTTTCTGGAGACACGGGGAAGAATTAAAAGTGAACTCTGTGACCCGCTGGTGGAATCAACCGGAAACCGAGGCGCCCAAAACTGGATTCAATAAAGATAAATATTTGCAAATCAATAGCGAAGCTTTAACAAACTGGAACGCAGAAAATACATCAGTGGTGCAAATTAGCACCAATCCATTTAACCAAGCTGGGGATAGCACAAAAATGCACTATGTGGGAGTAACACAATGGGCAAATGTCGCTGACTCACAATTGGGTTCACCAGAGATAGTAGACTATGACATAATGAGCATGTGGGATGACACCGACTTTACGGATTGGAATGAACGATTTGCACCGAAGAACGACGTGGTTATTAAATCAAAAGCCACAGCAACAGAAATGC…
CONTIG33621	MN832719.1_PHASEOLUS_VULGARIS_ALPHAENDORNAVIRUS_1_ISOLATE_PVAV1/CG6,_COMPLETE_GENOME	602	1	602	14067	13077	12476	26	0	95.681	GCCTGCTGTTGTCTCCAATAATCTATGGGATTATCTTTCAACAATGATTCCAACTTAAGATGTACGTTGACATTACTTATGTGCTTGACACACAACTCACCAGATAACAACTGTAACAGCTCCTTAACAATCTTTGGGCAGTCCTTGTTGTCATCAATCCATTGTTCAACATCTCTTTGTTTGATGATCAATCTTTCACTCTGGTACTGATTAACAATCGCTCTCCAATCACTACGGAAATAGGTATTAGCTAGATCTATAGCTACTTGCTTCGGTGCTGGCGTAATCGTACGTATGAATGCCACTGATTTGAGTCTACCTATAATACTGCGACCTTCTTCGAAGCATACTTTAGTGAGCACAGCTCTAGATCGTATGGGGTATTTTGTCAGCGCTACT…	GCCTGCTGTTGTCTCCAATAATCTATGGGATTATCTTTCAACAATGATTCCAACTTAAGATGTACATTGACATTACTTATGTGCTTGACACACAACTCACCAGATAACAACTGTAACAGTTCCTTAACAATCTTTGGGCAGTCCTTGTTATCATCAATCCATTGTTCAACATCTTTTTGTTTGATGATCAATCTTTCACACTGGTACTGATTAACAATTGCTCTCCAATCACTACGGAAATATGTGTTAGCTAGATCTATAGCCACTTGCTTCGGTGCTGGTGTTATTGTACGTATGAATGCCACCGATTTAAGTCTACCTATAATACTGCGACCTTCTTCGAAGCATACTTTAGTGAGCACAGCTCTAGATCGTATAGGATATTTTGTCAGTGCTACT…
KK072_L001
CONTIG10388	AB719397.1_PHASEOLUS_VULGARIS_ENDORNAVIRUS_1_GENE_FOR_POLYPROTEIN,_COMPLETE_CDS	984	1	984	13908	13897	12914	37	0	96.24	GAACCGTTCGGGTTCATGTTATTGCATCATTGTTAATGATGCTTCCCACTTTCAAATAATCTAAACGTGTACTTGTGCAATTTTCCTTCTTTGATTAAGTGCAGTAATTGATGTAAGGTGCCTTCAACCTGATCTGGGTGCATGTCATATTTGTGTCCAGCTGCGGTTAGAGCACAATGATAATTATACCACTTGACAGGCTTAATAGGTAATTCTAGATCTCTGATCAAGTTTTGGACTTCAGGTAAATCACCCAACATCATTAGATAACTAGCTTTCCTCATGATGATATTATTATTGGTACATTCATGCACTCCATTAGTCACCTCATATCTAAATTTCAGGCGCACGAAGTCAGGACACATTTCGGCTTTGCACTGTGGCAATTTAGTACATAGC…	GAACCGTTCGGGTTCATGTTATCACATCATTGTTAATGATGCTTCCCACTTTCAAATAATCTAAACGTGTACTTGTGCAATTTCCCTTCTTTGATTAAGTGCAGTAATTGATGTAAGGTGCCTTCAACCTGGTCTGGGTGCATGTCATATTTGTGTCCAGCTGCGGTTAGGGCACAATGATAATTATACCATTTGACAGGCTTAATAGGCAATTCTAGCTCTCTGATCAAGTTTCGGACTTCAGGTAAATCACCCAACATCATTAGATAACTAGCTTTCCTCATGATGATATTATTATTGGTACATTCATGCACTCCATTAGTCACCTCATATCTAAATTTCAATCGCACGAAGTCAGGACACATTTCGGCTTTGCATTGTGGCAATTTAGTACATAGC…	{{UNASSIGNED-ORDER}}{{ENDORNAVIRIDAE}}{{NO-SUBFAMILY}}{{ENDORNAVIRUS}}{{PHASEOLUS_VULGARIS_ENDORNAVIRUS}}
CONTIG33412	AB719397.1_PHASEOLUS_VULGARIS_ENDORNAVIRUS_1_GENE_FOR_POLYPROTEIN,_COMPLETE_CDS	886	1	886	13908	6028	5143	44	0	95.034	AGATTACCTTTAATGACATCCAGCCATGTGGTGCCATTATGGGGTATTAAATGAATATTGGGTAGCTCTAATTGCATCCATATCAAAATATCATTCAATTTACAAGGCGAATCGGAAAAATTGTAAGTTATAGTACGGGATGTAATGGCTTGCCATGCGTCGGTTATGTAGATCCACTCATCATCGATTTGCATTTTGCATCCTGCGAATAGTGGGCAACCTGAAGTTTTAGTAATTGTCACCAAGCCATCATTCAGGGGCAAGGTCAGTATACCATCTTTGGTCTTATCTACGATCCACAATAATTCTCTCAACTTGCAAGCAGATTGTGTACTCAAGGTTACCCTGTGAGTCTTAGCCATACCAGTTTTACTTAATAACTTCTCCATTGGGATCTTA…	AGATTACCTTTAATAACATCCAGCCATGTGGTGCCATTATGAGGTATTAAATGAATATTGGGTAGCTCTAATTGCATCCATATCAAAATGTCATTCAATTTACAGGGTGAAGCGGAAAAATTGTAAGTTATAGTGCGGGATGTAATGGCTTGCCATGCGTCAGTTATGTAGATCCACTCATCATCGATTTGCATTTTGCATCCTGCAAATAGTGGGCAACCTGAAGTTTTAGTGATTGTTATCAAGCCATCATTCAGGGGCAAGGTCAGTATACCATCTTTGGTCTTATCTACGATCCACAATAATTCTCTCAACTTGCAAGCAGACTGTGTACTCAAGGTTACCTTATGAGTTTTAGCCATACCAGTTCTACTTAACAACCTCTCCATTGGGATCTTG…	{{UNASSIGNED-ORDER}}{{ENDORNAVIRIDAE}}{{NO-SUBFAMILY}}{{ENDORNAVIRUS}}{{PHASEOLUS_VULGARIS_ENDORNAVIRUS}}
CONTIG33606	AB719397.1_PHASEOLUS_VULGARIS_ENDORNAVIRUS_1_GENE_FOR_POLYPROTEIN,_COMPLETE_CDS	871	1	870	13908	3818	4687	39	0	95.517	AGTGTACTACTACGCCACCGATTCTACAAATCCTGTCGTTAATGTCTCCAAGTTGTCATGCATAAAAATAGGTGACGGTTGGTATATAACCACTAACGAAAAATTTAAAGTCCACAATATCAATAAGAATTCCATATATTTAAGAGTGCCTGCATATTTAGAATCCTTATCTAACAGTATTAGTTTGGCTTTAAAAGGAGAATTCTCACAACTGAATATCCCTGAAATGTATCACAGTGGTGCCAACTTGCCAACTACTAGTGAGGAAGTTGGAGTGGATATGGTGAGTGAAGTTCTGCGGTCTATGCGTAGAATAATGGCATGTGAAGATAAATTGGATGCCACAATGATTAAACACACAGTCAATGGAAGGGTTAGTCCATGGATGGCCAACAACAT…	AGTGTACTACTACGCCACTGACTCCACAAATCCAGTAGTTAATGTCTCCAAATTGTCATGCATAAAAATAGGTGACGGTTGGTATCTAACCACTAACGAAAAATTTAAAGTCCACAATATCAACAAGAATTCCATATATTTGAGAGTGCCTGCATATTTAGAATCCTTATCTAACAGTATTAGTTTAGCTTTAAAAGGAGAATTTTCACAACTGAATATCCCAGAAATGTACCACAGTGATGCCAATTTACCAACTACTAGTGAGGAAGTTGGAGTGGATATGGTGAGTGAAGTCCTGCGGTCTATGCGTAGAATAATGGCATGTGAAGACAAGTTGGATGCCACAATGATTAAGCAAACAGTCAATGGAAGAGTTAGTCCATGGATGGCCAACAACAT…	{{UNASSIGNED-ORDER}}{{ENDORNAVIRIDAE}}{{NO-SUBFAMILY}}{{ENDORNAVIRUS}}{{PHASEOLUS_VULGARIS_ENDORNAVIRUS}}
CONTIG19503	AB719397.1_PHASEOLUS_VULGARIS_ENDORNAVIRUS_1_GENE_FOR_POLYPROTEIN,_COMPLETE_CDS	737	1	737	13908	10131	10867	33	0	95.522	GGCAATGTGTTAATAACAAAAAGTGTCAATTATGCAAATGTGCGAGAGATGGTTAATTGTTGCATAATCCATGGAGGAATTGGCACTCTAACAGAGGTACTTGCTAATGACATAACACCAATTATTTACCCTATTATAGCAGATCAACATTACTGGGCTAATAAGGTCAAAGAATTGGGCTATGGAGGTGTGATCAACAAGGAAAATTATGAATTAGAATTACCTAAATTATTAACCCTATCAAGTAAATTTAAAGTCAATAGAGCACGTGACAACTTCAACATAAGTATGCTATCAGAGAAGTTGGACAAAGTTGTGTTGAGCAGCAACATTAATAATAACATTTATAAGTTAACAGAAGACAATTGTAGTCGAGCTTTAATGCGATTTGACTTTGAT…	GGCAATGTGTTAATAACAAAAAGTGTCAATTATGCAAATGTGCGAGAGATGGTTAATTGCTGCATAATCCATGGAGGAATTGGCACGCTAACAGAGGCACTTGCTAATGACATAACACCGATTATTTACCCAATTATAGCAGATCAACATTACTGGGCTAATAAGGTCAAAGAATTGGGCTACGGAGGTGTGATCAACAAGGAAAATTATGAATTAGAATTACCTAAATTGTTAACCCTATCAAGTAAGTTTAAAGTCAATAGAGCACGTGACAACTTCAACATAAGTATGCTATCAGAGAAATTGGATAATGTTGTATTGAGCAGCAACATTAATAATAATATTTATAAGTTGACAGAAGACAATTGCAGTCGAGCTTTAATGCGATTTGACTTTGAT…	{{UNASSIGNED-ORDER}}{{ENDORNAVIRIDAE}}{{NO-SUBFAMILY}}{{ENDORNAVIRUS}}{{PHASEOLUS_VULGARIS_ENDORNAVIRUS}}
CONTIG27952	AB719397.1_PHASEOLUS_VULGARIS_ENDORNAVIRUS_1_GENE_FOR_POLYPROTEIN,_COMPLETE_CDS	450	1	450	13908	7127	7576	20	0	95.556	ACCCATGTTTGTAGATCCAATCACTAGGACCTTCTATGAGATCAACGTACTGTCAGAATTCATGGATCATAAGTTGTTGTTGATAGTTAAGAGGCAATTCCCTACTTGCAATTACGTCAATAGATGTATAGGAAGTATGCAGCCAGCTACTGGTTACAGAACAATAACAGTACCATGGGTTAACACAAATATATCTAGCATAATTTCAACCGGAGTTTTATTACATGATAAAGTCCTTCGTATATCTGAAAAGTTGTTGAGGAGTATGTTGATGAGATTGGCCACAGGAGATGACTCAGAAGAATCAATATTAGCTTACGCTCGTTCTTTAGAAACAACACAAATTATTACTGACAAGAGCATGCATGACATGTACGGTACAGAGATTCCAGTATTACT…	ACCTATGTTTGTAGATCCAATTACGAGAACCTTCTATGAGATCAACGTACTATCAGAATTCATGGATCACAAGCTGTTGTTGATAGTCAAGAGGCAATTCCCTACTTGCAATTACGTCAATAGATGTATAGGGAGTATGCAGCCAGCCACTGGTTACAGAACAATAACAGTGCCATGGGTTAACACAAACATATCTAGCATAATTTCAACCGGAGTTTTATTACATGATAAAGTCCTTCGTATATCCGAAAAGTTGTTGAGGAGTATGTTGATGAGATTGGCCACAGGAGATGACTCAGAGGAATCAATATTGGCTTACGCTCGTTCTTTAGAAACAACACAAATCATCACTGACAAGAGTATGCATGACATGTATGGTACAGAGATTCCAGTGTTACT…	{{UNASSIGNED-ORDER}}{{ENDORNAVIRIDAE}}{{NO-SUBFAMILY}}{{ENDORNAVIRUS}}{{PHASEOLUS_VULGARIS_ENDORNAVIRUS}}
CONTIG13393	AB719397.1_PHASEOLUS_VULGARIS_ENDORNAVIRUS_1_GENE_FOR_POLYPROTEIN,_COMPLETE_CDS	299	1	299	13908	409	111	14	2.71e-130	95.318	TTGTCCTCTAGTGCTGACATGAACATAAAACCCATGGTTAGATCTTCTTTCCTTGCTGGTAATGAAGCCAATCTGTTCTCATCTATTAACTGTCTTTTGTGGGACCTAAACAATTTTCTTATTGATCTAACATAAGGGTTCGCGTTCTGTTTAATCTGTCTATTTTTACTTAACCCCACCCAACCTAACTGCTTGATAGAAGGCTTGGATTGTTTGGGTCGTGGTATTGGATTAATATATTGGCTGTGGTAACCTAATTTAATTACTTTGTTAACTACTTTGCGTCTAGCATCTCCGTA	TTGTCTTCTAGTGCTGACATGAACATAAAACCCATAGTCAGATCTTCTTTCCTTGCTGGTAATGAAGCCAACCTGTTCTCATCTATTAATTGTCTTTTATGGGACCTGAACAATTTTCTTATTGATCTAACGTAAGGGTTCGCGTTCTGTTTAATCTGTCTATTTTTACTCAACCCTACCCAACCTAACTGCTTGATAGAAGGCTTGGTTTGTTTGGGTTGTGGTATTGGATTAATATATTGGCTGTGGTAACCTAATTTAAGTACTTTGTTAACTACTTTGCGTCTAGCATTTCCGTA	{{UNASSIGNED-ORDER}}{{ENDORNAVIRIDAE}}{{NO-SUBFAMILY}}{{ENDORNAVIRUS}}{{PHASEOLUS_VULGARIS_ENDORNAVIRUS}}
CONTIG11667	AB719397.1_PHASEOLUS_VULGARIS_ENDORNAVIRUS_1_GENE_FOR_POLYPROTEIN,_COMPLETE_CDS	261	1	261	13908	7838	7578	15	1.44e-107	94.253	TTTGAGTAAGTCATATTTAATGATGTGTGGTTTGTGTTCTAATAGTTGCCAACCAAAATCCACATCAGTCATTTTGCAGTTACAAAACACGTTATTCACCTTAAGTCTCTCCTCAATTGCAGATAATAAAGTTTGTGCAATATCCTCTACTAACTTACCAACTTTACCCATCATTGATATCACGCCCGGTAGTAATTGACTCACAAACTGTAGCACAAGTGGGTTATTGGAAGCCATATTAATAGTTTGCACTAAAAATTT	TTTGAGTAAATCATATTTAATGATGTGTGGTTTGTGCTCTAATAGTTGCCAACCAAAATCCACATCTGTCATTTTGCAATTGCAAAACACGTTATTCACCTTAAGTCTCTCCTCGATTGCAGATAATAAAGTTTGTGCAATATCTTCAACTAACTTACCAACTTTACCCATCATCGATATCACACCTGGTAGTAATTGACTCACAAACTGTAGCACAAGTGGGTTATTCGAAGCCATATTGATAGTTTGCACTAGGAATTT	{{UNASSIGNED-ORDER}}{{ENDORNAVIRIDAE}}{{NO-SUBFAMILY}}{{ENDORNAVIRUS}}{{PHASEOLUS_VULGARIS_ENDORNAVIRUS}}
CONTIG30600	AB719397.1_PHASEOLUS_VULGARIS_ENDORNAVIRUS_1_GENE_FOR_POLYPROTEIN,_COMPLETE_CDS	209	1	206	13908	8724	8929	11	8.88e-84	94.66	AATAAAACTTATGAAAGTTGGTTTTTAGTAGCCACCCAAGAGAATAAATTAGTGAGGAAATGGTATGAAATTACATTAGATATGCACATGAACACATACAAATCAAATCGGTCAACTATGTCTTATCTTGCCGAAAAATACGGACAGGATTTAGTGACGCATTGCAGTGGGGCAGTCAACATCAATCTGAGAGAGTACTTACGAGT	AATAAAACTTATGAAAGTTGGTTTTTGGTAGCCACCCAAGAGAATAAATTACTGAGGAAATGGTATGAAATTACATTAGACATGCACATGAATACGTACAAATTTAATCGGTCAACTATGTCTTATCTTGCCGAAAAATACGGACAGGATTTAGTGACGCATTGTAGTGGGGCTGTTAACATCAATCTGCGAGAGTACTTACGAGT	{{UNASSIGNED-ORDER}}{{ENDORNAVIRIDAE}}{{NO-SUBFAMILY}}{{ENDORNAVIRUS}}{{PHASEOLUS_VULGARIS_ENDORNAVIRUS}}
CONTIG18187	AB719398.1_PHASEOLUS_VULGARIS_ENDORNAVIRUS_2_GENE_FOR_POLYPROTEIN,_COMPLETE_CDS	1704	1	1704	14820	900	2603	17	0	99.002	GGACAACCACCAATAACAACTAAAACAATGAGTAAGTTAATAGAACAGGATTTCAAAAACATGAGGTCAATCATGTCAAGGGCTATGGCCAAAACTGTGTACGTCCCAAATGGTATGACTGATTTTCAGCACAACCATCTGACCGGCCAAGTGCCAGCCTACAAGTTGATTAGAACCAATGCAATGCCCAACCCGCATGCCATGTTAGCAGCGGAGCGTAGAATCGCAACAATCATGTTTGCAGATAAACGTGGGCCTGGACAAACAATATTGGACGTCGGATCCAGGAAAAACTTGACTGGGCTAAAGGAGTGGCACGGCATGGGACCAATAATGGACTGGCGTGACGTGGAACGATACAATGACAAACCACTGAACACAAATATTTGCGACCACACC…	GGACAACCACCAATAACAACTAAAACAATGAGTAAGTTAATAGAACAGGATTTCAAAAACATGAGGTCAATCATGTCAAGGGCAATGGCCAAAACTGTGTACGTCCCAAATGGTATGACTGATTTTCAGCACAACCATCTGACCGGCCAAGTGCCAGCCTACAAGTTGATTAGAACCAATGCGATGCCCAACCCGCATGCCATGTTAGCAGCGGAGCGTAGAATCGCAACAATCATGTTTGCAGATAAACGTGGGCCTGGACAGACAATATTGGACGTCGGATCCAGGAAAAACTTGACTGGGCTGAAGGAGTGGCACGGCATGGGACCAATAATGGACTGGCGTGACGTGGAACGGTACAATGACAAACCACTGAACACAAATATTTGCGACCACACC…	{{UNASSIGNED-ORDER}}{{ENDORNAVIRIDAE}}{{NO-SUBFAMILY}}{{ENDORNAVIRUS}}{{PHASEOLUS_VULGARIS_ENDORNAVIRUS}}
CONTIG19652	AB719398.1_PHASEOLUS_VULGARIS_ENDORNAVIRUS_2_GENE_FOR_POLYPROTEIN,_COMPLETE_CDS	1087	1	1087	14820	7479	6393	12	0	98.896	CCCGGCTGATCATAGACCCATAATTCTGCAGTTGACTCCTGCTGACGAACACCACGTGATGTGTTTTCTTCATAGTGGACAACACCACTTCTTCGCGCTTTTCGCACAAAAACCTATGCACAATGGTCTTGTTATTTTCGTGATACTCTAGTGGCAAATTCAAGGCCCCTGTTGGTGTTTCATCGTCGTAACCCACCATCATGTTAGCCAGTGATCCGTTCAATGTTACGAACCTTGCCAGTCTCCAGGGCCAGCTGTTGGCTTTGTATGTGTAACTCCTTTGCACCATAACATCTAGTGGCATAAACCTCATGCTCATTCTCATGGCCCACATAGTGTTTGAGCAATACATGATTCCCTCATAACTCGCCATGACCACTTGGTGGCCCTTTATTATGG…	CCCGGCTGATCATAGACCCATAATTCTGCAGTTGACTCCTGCTGACGAACACCACGTGATGTGTTTTCTTCATGGTGGACAACACCACTTCTTCGCGCTTTTCGCACAAAAACCTATGCACAATGGTCTTGTTGTTTTCGTGATACTCTAGTGGCAAATTCAAGGCCCCTGTTGGTGTTTCATCGTCGTAACCCACCATCATGTTAGCCAGTGATCCGTTCAATGTTACGAACCTTGCCAGTCTCCAGGGCCAGCTGTTGGCTTTGTATGTGTAACTCCTTTGTACCATAACATCTAGTGGCATAAACCTCATGCTCATTCTCATGGCCCACATAGTGTTTGAGCAATACATGATTCCCTCATAACTCGCCATGACCACTTGGTGGCCCTTTATTATGG…	{{UNASSIGNED-ORDER}}{{ENDORNAVIRIDAE}}{{NO-SUBFAMILY}}{{ENDORNAVIRUS}}{{PHASEOLUS_VULGARIS_ENDORNAVIRUS}}
CONTIG17857	AB719398.1_PHASEOLUS_VULGARIS_ENDORNAVIRUS_2_GENE_FOR_POLYPROTEIN,_COMPLETE_CDS	1060	1	1060	14820	10671	11730	14	0	98.679	ATCACAGCAGAAGGGCCCAAATTTGACAAAAATCACATTGAACGTTCCAACCAAATGAAGAAAGGCACAGGTCCTCAGCACAATCAAGGTTCGAGTACGACTGTACACCCACAGACAGGAAGGAATCCAGAGATAGGAAGGAACTATAAAGAGTACCAATCATCACATGCACTAACATACGTGCCTGCCAATGATGACTTGCAATTGGCTGCCAAAGCGCGAGAGGAAAGAAAAGAACAAAAAAAACAGGCCGACGCCACAAGACGCAAGATTGCAGTGCAGCTAGCCGAGGACCGGAATAGGAGAAAAGAAGCCAACGAAGAAAAGAAGAAAGCAACGCAACTACGTCTCGAACAAAGTGAACTTAGCAAAGAACTGAAGGCAGCAGCATCGTTAGTG…	ATCACAGCAGAAGGGCCCAAATTTAACAAAAATCACATTGAACGGTCCAACCAAATGAAGAAAGGCACAGGTCCTCAGCACAATCAAGGTTCGAGCACGACTGTACACCCACAGACAGGAAGGAATCCAGAGATAGGAAGGAACTATAAAGAGTACCAATCATCACATGCACTAACATACGTGCCTGCCAATGATGACTTGCAATTGGCTGCCAAAGCGCGAGAGGAAAGAAAAGAACAAAAAAAACAGGCCGACGCCACAAGACGCAAGATCGCAGTGCAGCTAGCCGAGGACCGGAATAGGAGAAAAGAAGCCAACGAAGAAAAGAAGAAAGCAACGCAACTACGTCTCGAACAAAGTGAACTTAGCAAAGAACTGAAGGCAGCAGCATCGTTAGTG…	{{UNASSIGNED-ORDER}}{{ENDORNAVIRIDAE}}{{NO-SUBFAMILY}}{{ENDORNAVIRUS}}{{PHASEOLUS_VULGARIS_ENDORNAVIRUS}}
CONTIG6144	AB719398.1_PHASEOLUS_VULGARIS_ENDORNAVIRUS_2_GENE_FOR_POLYPROTEIN,_COMPLETE_CDS	854	1	854	14820	7464	8317	6	0	99.297	TCTATGATCAGCCGGGACTGCGCGGGTCTCCCAGTCGAAGAACAGGGGTGTGACACAATTGACCAAGGGTTTGATTTATTGGTAGAGCAAATGTGCCTAAAATACTACTATAACTCAATAGAAAAAGGTGAAGGGAGTGTGATGGTGACTGACTTTCCTTATTTATCACTACTCACGTCAAGTTGGGGAAATTTCTGCATACCGGGAACAAATGGCGGAGGATTTAGGTATTACCAAAATTTAGTGGATTGCAACAACATGATGGAAAAAATGAGTCACGTGTACTGCATAGACGAGAGAGTTAATGAAGAAAACAAAGACCAAAGCGCATACTACAAAGAGATGCAGGAGGCAATAGACACCCAAATAAGAACAGGCACCGGGCCTTGGTTCACCAAT…	TCTATGATCAGCCGGGACTGCGCGGGTCTCCCAGTCGAAGAACAGGGGTGTGACACAATTGACCAAGGGTTTGATTTATTGGTAGAACAGATGTGCCTAAAATACTACTATAACTCAATAGAAAAAGGTGAAGGGAGTGTGATGGTGACTGACTTTCCTTATTTATCACTACTCACGTCAAGTTGGGGAAATTTCTGCATACCGGGAACAAATGGCGGAGGATTTAGGTATTACCAAAATTTAGTGGATTGCAACAACATGATGGAAAAAATGAGTCACGTGTACTGCATAGACGAGAGAGTTAATGAAGAAAACAAAGACCAAAGCGCATACTACAAAGAGATGCAGGAGGCAATAAACACCCAGATAAGAACAGGCACCGGGCCTTGGTTCACCAAT…	{{UNASSIGNED-ORDER}}{{ENDORNAVIRIDAE}}{{NO-SUBFAMILY}}{{ENDORNAVIRUS}}{{PHASEOLUS_VULGARIS_ENDORNAVIRUS}}
CONTIG32232	AB719398.1_PHASEOLUS_VULGARIS_ENDORNAVIRUS_2_GENE_FOR_POLYPROTEIN,_COMPLETE_CDS	851	1	851	14820	4897	5747	10	0	98.825	ATGAGGGGGGCAATTCCCAGATCTATATGAACAGAAATTACGCGGTTTCCGCAGCAACTAGGTGCAAAACCAAGTTGGTGTGGGTGAGCGTTGGATTGCCCGACGGGATGAAACTAGTAGACAAACTAAAAGGGTCATCACTGGATCACCGTGGCGAAGGTTTGCAAGACGCCATTGAATTGACTCCAAACACCAGGCATATAATACGTCAGGCAATTGACAGTGGTACAATTTCTCCATCTACCCTAACTATATTACAGACTACCCAGTTGAGGCGGGAACAGATCGAAATCAAACCCGAAGAGCAGCGGATCGAACGAGACTTATTCACAATGGAAGATGTAGAGAAGTTAGTGCAGGAACTGGACATCTACAATCAAAGAGTTTGGACACCCATGG…	ATGAGGGGGGCAATTCCCAGATCTATATGAACAGAAATTACGCGGTTTCCGCAGCAACTAGGTGCAAAACCAAGTTGGTGTGGGTAAGCGTTGGATTGCCCGACGGGATGAAACTAGTAGACAAACTAAAAGGGTCATCACTGGATCACCGTGGCGAAGGTTTGCAAGACGCCATTGAATTGACTCCAAACACCAGGCATATAATACGCCAAGCAATTGACAGTGGTACAATTTCTCCAGCTACCCTAACCATATTACAGACTACCCAGTTGAGGCGGGAACAGATCGAAATCAAACCCGAAGAGCAGCGGATCGAACGAGACTTGTTCACAATGGAAGATGTAGAGAAGTTAGTGCAGGAACTGGACATCTACAATCAAAGAGTTTGGACACCCATGG…	{{UNASSIGNED-ORDER}}{{ENDORNAVIRIDAE}}{{NO-SUBFAMILY}}{{ENDORNAVIRUS}}{{PHASEOLUS_VULGARIS_ENDORNAVIRUS}}
CONTIG18195	AB719398.1_PHASEOLUS_VULGARIS_ENDORNAVIRUS_2_GENE_FOR_POLYPROTEIN,_COMPLETE_CDS	741	1	741	14820	14229	13489	7	0	99.055	TGATGGCGTTCCCTATAGCAGTGGTGGCTTGGCCAGTGAGTCGCATAGCGTCACCTACACCTGCTACAGTTCTAGACTTGTAGGCCCAACTGTGGTGACAATTTTTCCATAAATCCACTAGGTGGGGACACACGCCTAACAATTTATAAATTTCCATCTCAACCTTGATTATCTCATGATCAGTTTGTTTGTCTTGTTGGGCCAAGTCATTTTCCAGTAAAAATTTGACATTTGTGGTCAACCTCACTCTTGCAGCTAATTCATCCGCTCTTAAGCCATCTGAATACACAATTTCTGGTCGCAACAAGTCTTTGAGTCTAACTTTAACTTCTTTGAACACGTGACTAAATATGGCGCAATATCCTTTACACTGCCAAACTAAAGCTCTAGCCTTGACTT…	TGATGGCGTTCCCTATAGCAGTGGTGGCTTGGCCAGTGAGTCGCATAGCGTCACCTACACCTGCTACAGTTCTAGACTTGTAGGCCCAACTGTGGTGACAATTTTTCCATAAATCCACTAGGTGGGGACACACGCCTAACAATTTATAAATTTCCATCTCAACCTTGATTATCTCATGATCGGTTTGTTTGTCTTGTTGGGCCAAGTCATTTTCCAGTAAAAATTTGACATTTGTGGTCAACCTCACTCTTGCAGCCAATTCATCCGCTCTTAAGCCATCTGAATACACAATTTCTGGTCGCAACAAGTCTTTGAGTCTAACTTTAACTTCTTTGAACACGTGACTAAATATGGCGCAATATCCTTTACACTGCCAAACTAAAGCTCTAGCCTTGACTT…	{{UNASSIGNED-ORDER}}{{ENDORNAVIRIDAE}}{{NO-SUBFAMILY}}{{ENDORNAVIRUS}}{{PHASEOLUS_VULGARIS_ENDORNAVIRUS}}
CONTIG29552	AB719398.1_PHASEOLUS_VULGARIS_ENDORNAVIRUS_2_GENE_FOR_POLYPROTEIN,_COMPLETE_CDS	664	1	664	14820	240	903	4	0	99.398	AGACAAGGGGAAGAATTGGAATTCTTGCAATTTGGTTATGAAGAATGTGTGCCGGACCTCAACAAAATAGACATACGCACAATTCGGTCTATGATGCAACTATTCGAACAAGGACATTGCCACATAGATATCACACCGGAGGAAGTTCAGGCAACGTTGCACAATTGTCAACTACAAAGCACAGAGCCGTATTACGGTGCCCCTGGAAAACTGTATTACAAGCATTGTCGACCTTTGTTGACTCCAAGATCCAAAGAAGATGGAACAACAACCGAAGCTGCTAGGGACCTGTTACTGGGCATAATTAGGAAATTCGGCGGATCCGTTTTAGGAATGCTGTATCAGGACTGCGCCAACAATGCCAACATGACGCCCCACGTTTACAGGCAGGGAAATCGT…	AGACAAGGGGAAGAATTGGAATTCTTGCAATTTGGTTATGAAGAATGTGTGCCGGACCTCAACAAAATAGACATACGCACAATTCGGTCTATGATGCAACAATTCGAACAAGGACATTGCCACATAGATATCACACCGGAGGAAGTTCAGGCAACGTTGCACAATTGTCAACTACAAAGCACAGAGCCGTATTACGGTGCCCCTGGAAAACTGTATTACAAGCATTGTCGACCTTTGTTGACTCCAAGATCCAAAGAAGATGGAACAACAACCGAAGCTGCCAGGGACCTGTTACTGGGCATAATTAGGAAATTCGGCGGATCCGTTTTAGGAATGCTGTATCAGGACTGCGCCAACAATGCCAACATGACGCCCCACGTTTACAGGCAGGGGAATCGT…	{{UNASSIGNED-ORDER}}{{ENDORNAVIRIDAE}}{{NO-SUBFAMILY}}{{ENDORNAVIRUS}}{{PHASEOLUS_VULGARIS_ENDORNAVIRUS}}
CONTIG17869	AB719398.1_PHASEOLUS_VULGARIS_ENDORNAVIRUS_2_GENE_FOR_POLYPROTEIN,_COMPLETE_CDS	591	1	591	14820	14208	14798	2	0	99.662	ACTGCTATAGGGAACGCCATCACCAATATGCTGGTGCATAGGCGGTTGGTTAAAACATTGGGTCACAACCTAAGATTGTTTTTGGTGTTGGGTGATGATGGATTAATGTTCACAACAACATGGGTGGATACCACTAAGTTGAATAACGAGCTGAAAACCAATCATAACATGATGTGCAAACCAAGTTTAAGTCAGACCCATGGTGTGTTTTGCTGCATGATGGCAGCAATAACTGATGAAGGTAATTGCACACTGGGACCAGATGTGGTGCGATTAAGACGCAGATTCGAGTGTCCAAATGGGGTGAGTGAAATGACTCCCGACAATGTACAAGCGAGATGCATGGCGTATTACATGATGCTCGGGGCTACACCTGAAGTGACACGAGCAATACAGCAA…	ACTGCTATAGGGAACGCCATCACCAATATGCTGGTGCATAGGCGGTTGGTTAAAACATTGGGTCACAACCTAAGATTGTTTTTGGTGTTGGGTGATGATGGATTAATGTTCACAACAACATGGGTGGATACCACTAAGTTGAATAACGAGCTGAAAACCAATCATAACATGATGTGCAAACCAAGTTTAAGTCAGACCCATGGTGTGTTTTGCTGCATGATGGCAGCAATAACTGATGAAGGTAATTGCACACTGGGACCAGATGTGGTGCGATTAAGACGCAGATTCGAGTGTCCAAATGGGGTGAGTGAAATGACTCCCGACAATGTACAAGCGAGATGCATGGCGTATTATATGATGCTCGGGGCTACACCTGAAGTGACACGAGCAATACAGCAA…	{{UNASSIGNED-ORDER}}{{ENDORNAVIRIDAE}}{{NO-SUBFAMILY}}{{ENDORNAVIRUS}}{{PHASEOLUS_VULGARIS_ENDORNAVIRUS}}
CONTIG5565	AB719398.1_PHASEOLUS_VULGARIS_ENDORNAVIRUS_2_GENE_FOR_POLYPROTEIN,_COMPLETE_CDS	563	1	563	14820	3343	2781	2	0	99.645	CTGGCTATTGTGTCTTTTGTCAGAATAATCCCATTTTTCCCCAAATAAGCCAAATAGTCCAACAATTCGTCGGCAGAGAATTCCGTTTGCCGCCTGGTCACCCTCTGCATCTCCACAAGTGATAAATTTCCCCCTAGCACTCTATTGATTGCATGGAAGCCACATATGCCATCCCCTGGCACACTCGCCCTGTCCACTACAGTTAACCATGAGGGAGGGTGCAACTTTTTCCCGATCGGCAAATATTTGAGTTCACTAATTCCGATCAGGTTCAACGGGTTGCATTCATTTGGCACACCCAAGTGCTCAGTCACTGTGTATGTGTACCCGTACCTCACATTACAAGCATAATCCAAGGTGGTTAATGTTTTTAGTTCATTGAACACGACCTCATCTTCA…	CTGGCTATTGTGTCTTTTGTCAGAATAATCCCATTTTTCCCCAAATAAGCCAAATAGTCCAACAATTCGTCGGCAGAGAATTCCGTTTGCCGCCTGGTCACCCTCTGCATCTCCACAAGTGATAAATTTCCCCCTAGCACTCTATTGATTGCATGGAAGCCACATATGCCATCCCCTGGCACACTCGCCCTGTCCACTACAGTTAACCATGAGGGAGGGTGCAATTTTTTTCCGATCGGCAAATATTTGAGTTCACTAATTCCGATCAGGTTCAACGGGTTGCATTCATTTGGCACACCCAAGTGCTCAGTCACTGTGTATGTGTACCCGTACCTCACATTACAAGCATAATCCAAGGTGGTTAATGTTTTTAGTTCATTGAACACGACCTCATCTTCA…	{{UNASSIGNED-ORDER}}{{ENDORNAVIRIDAE}}{{NO-SUBFAMILY}}{{ENDORNAVIRUS}}{{PHASEOLUS_VULGARIS_ENDORNAVIRUS}}
CONTIG6389	AB719398.1_PHASEOLUS_VULGARIS_ENDORNAVIRUS_2_GENE_FOR_POLYPROTEIN,_COMPLETE_CDS	563	1	563	14820	4915	4353	6	0	98.934	TGGGAATTGCCCCCCTCATTGTACTGCACCACTAACACTGCGTTGGCCTCTTTTGATTGGTAAGAATGTATTGTCTCGACCTTAATGGTAGTTAGTAATTTGCCAATCCTTCGTTTTGTAACATTGTGGTGCACCAACACCACATCTGGTTTTGCATCGCGTATGATGGATATCAATTTGCTGTCATCCCACGTGGGCAGGTTCAGATCTAATACCATTGTGTCATGTGGAGCATTGCTAACTATCTCACCTACGATCGAATTGAGTATTCCACACAACTTGGGCCCGTACCTATACGTGGACTTGAGCAGTGTCTTGGTTGGCACGTAATCTGCAATGTTGTCCAGTATCCGCTCCCCACCCAGCATGTATGTGTCTATTGTACTTATTTGGTTTGGA…	TGGGAATTGCCCCCCTCATTGTACTGCACCACTAACACTGCGTTGGCCTCTTTTGATTGGTAAGAATGTATTGTCTCGACCTTGATAGTAGTTAGTAATTTGCCAATCCTTCGTTTTGTGACATTGTGGTGCACCAACACCACATCTGGTTTTGCATCGCGTATGATGGATATCAATTTGCTGTCATCCCACGTGGGCAGGTTCAGATCTAATACCATTGTGTCATGTGGAGCATTGCTAACTATCTCACCTACGATCGAATTGAGTATTCCACACAACTTGGGCCCGTACCTATACGTGGACTTGAGCAGTGTCTTGTTTGGCACGTAATCTGCAATGTTGTCCAGTATCCGCTCCCCACCCAGCATGTATGTGTCTATTGTACTTATTTGGTTTGGA…	{{UNASSIGNED-ORDER}}{{ENDORNAVIRIDAE}}{{NO-SUBFAMILY}}{{ENDORNAVIRUS}}{{PHASEOLUS_VULGARIS_ENDORNAVIRUS}}
CONTIG21526	AB719398.1_PHASEOLUS_VULGARIS_ENDORNAVIRUS_2_GENE_FOR_POLYPROTEIN,_COMPLETE_CDS	545	1	545	14820	6299	5755	9	0	98.349	TTGACTGATGTGCTTGATTAGAACATTTTCGTCCTGTGCTTGGTCCAGATCCAGATAAACTTGCATCCAGGGGTATGCTGCTAACACGATTTCGGTTTGTTCATCTGTCAACATTGGACTACGGTTCCAAATACCACCACGCTTTGTTTGCGTGGCAAATACTTTCAACTTTGCGTCAAGGAGTAACTGCCCCATTCTCAATTTCATTGTCCCTCCAATTGACCTAACCACCATGTTGTGCTGCGTTACTTTAAACATGGCCACCTTGCTTTCCTCGCTCACTAAATCTAGATTGTAGCCGTTATCGCATTCTTCGAACAGTACGGTTAACCTTATTGTGGGCAATGCCGCTCGTACCAACGCCAACAATTCTATGCTTTTAACAGGTAACAAATGGGG…	TTGACTGATGTGCTTGATTAGAACATTTTCGTCCTGTGCTTGGTCCAGATCCAGATAAACTTGCATCCAGGGGTATGCTGCTAACACGATTTGGGTTTGTTCATCTGTCAACATTGGACTACGGTTCCAAATACCACCACGCTTTATTTGCGTGGCAAATACTTTCAACTTTGCGTCAAGGAGTAACTGCCCCATTCTCAATTTCATTGTCCCCCCAATTGACCTAACCACCATGTTGTGCTGCGTTACTTTAAACATGGCCACCTTGCTTTCCTCACTCACTAAATCTAGATTGTAGCCGTTGTCGCATTCTTCGAACAGTACGGTTAACCTTATTGTGGGCAATGCCGCTCGTACCAACGCCAACAATTCAATGCTTTTAACAGGTAACAAATGGGG…	{{UNASSIGNED-ORDER}}{{ENDORNAVIRIDAE}}{{NO-SUBFAMILY}}{{ENDORNAVIRUS}}{{PHASEOLUS_VULGARIS_ENDORNAVIRUS}}
CONTIG4827	AB719398.1_PHASEOLUS_VULGARIS_ENDORNAVIRUS_2_GENE_FOR_POLYPROTEIN,_COMPLETE_CDS	466	1	466	14820	13030	13495	3	0	99.356	AAGAAGAACCCCTTTTCTGGAGACACGGGGAAGAATTAAAAGTGAACTCTGTGACCCGCTGGTGGAATCAACCGGAAACCGAGGCGCCCAAAACTGGATTCAATAAAGATAAATATTTGCAGATCAATAGCGAAGCTTTAACAAACTGGAACGCAGAAAATACATCAGTGGTGCAAATTAGCACCAATCCATTTAACCAAGCTGGGGATAGCACAAAAATGCACTATGTGGGAGTAACACAATGGGCAAATGTCGCTGACTCACAATTGGGTTCACCAGAGATAGTAGACTATGACATAATGAGCATGTGGGATGACACCGACTTTACGGATTGGAATGAACGATTTGCACCGAAGAACGACGTGGTTATTAAATCAAAAGCCACAGCAACAGAAATGC…	AAGAAGAACCCCTTTTTTGGAGACACGGGGAAGAATTAAAAGTGAACTCTGTGATCCGCTGGTGGAATCAACCGGAAACCGAGGCGCCCAAAACTGGATTCAATAAAGATAAATATTTGCAAATCAATAGCGAAGCTTTAACAAACTGGAACGCAGAAAATACATCAGTGGTGCAAATTAGCACCAATCCATTTAACCAAGCTGGGGATAGCACAAAAATGCACTATGTGGGAGTAACACAATGGGCAAATGTCGCTGACTCACAATTGGGTTCACCAGAGATAGTAGACTATGACATAATGAGCATGTGGGATGACACCGACTTTACGGATTGGAATGAACGATTTGCACCGAAGAACGACGTGGTTATTAAATCAAAAGCCACAGCAACAGAAATGC…	{{UNASSIGNED-ORDER}}{{ENDORNAVIRIDAE}}{{NO-SUBFAMILY}}{{ENDORNAVIRUS}}{{PHASEOLUS_VULGARIS_ENDORNAVIRUS}}
CONTIG26880	AB719398.1_PHASEOLUS_VULGARIS_ENDORNAVIRUS_2_GENE_FOR_POLYPROTEIN,_COMPLETE_CDS	432	1	432	14820	11729	12160	3	0	99.306	AGTGCTCGCTGCACACTGTGTTCTAAAGAAAGTTTCGAAGCCAAGTGTGGAGTTCTACACAGCGTCAAATGCCCCCCAAATGTCATTTTCAGTTAATGTAATGAATGCCGAAAATGCTGCAATAGACGATGGGTTAGAACCAAAATTGACCATGTCCAGCTGGGCACTGGACTTGTTCAATGACAGTAAATGTGAGAGATGGTGGGCTATGATGCGCACCAACTATACTTATGCGGAATTCATGCACAAACTGGAATCAAAAAACCTAGTCCACACTGCCAAACGCATGCATGCAGCCATGTCTGTGGCTAATTGTACCCAGTCAGAAAATATCTTAACAGTTGATGAAAAAGTAGTGGCGAACAAATGGTATTGGGTAACGGACGGAACCAAGTGGTA…	AGTGCTCGCTGCACACTGTGTTTTAAAGAAAGTTTCGAAGCCAAGTGTGGAGTTCTACACAGCGTCAAATGCCCCCCAAATGTCATTTTCAGTTAATGTAATGAATGCTGAAAATGCTGCAATAGACGATGGGTTAGAACCAAAATTGACCATGTCCAGCTGGGCACTGGACTTGTTCAATGACAGTAAATGTGAGAGATGGTGGGCTATGATGCGCACCAACTATACTTATGCGGAATTCATGCACAAACTGGAATCAAAAAACCTAGTCCACACTGCCAAACGCATGCATGCAGCCATGTCTGTGACTAATTGTACCCAGTCAGAAAATATCTTAACAGTTGATGAAAAAGTAGTGGCGAACAAATGGTATTGGGTAACGGACGGAACCAAGTGGTA…	{{UNASSIGNED-ORDER}}{{ENDORNAVIRIDAE}}{{NO-SUBFAMILY}}{{ENDORNAVIRUS}}{{PHASEOLUS_VULGARIS_ENDORNAVIRUS}}
CONTIG16287	AB719398.1_PHASEOLUS_VULGARIS_ENDORNAVIRUS_2_GENE_FOR_POLYPROTEIN,_COMPLETE_CDS	426	1	424	14820	9765	9342	4	0	99.057	TGCCGGCTTGCTGTTCCCAGGGGTAAGCTGTACTGAATAAGCAGGGCGCCCTCAATTTTTGTGCCACTTGCACCCCAACGTGGGTGAATGGTGTCTCAATCATCATGTTAACACCTTCGCAAAACTGTAAGAGTTTGGTGGTGTTCAGTTTGAACATGCCTTCTATTATTTCAAACATCTCATTCAATTCATTATAGAGTTGTAACGGGTTCCATTTGTGCTTCTCCATTTGTATACAGCTGTTGATTAATTTGCTAGAATCTACCTGCAACCCCAATGCCTCGAATCCGTAGCTGTTCACATAATCAACGTAGTCTTTTGGCACCAAAAACTTGCATTCACTCCCTAGTTTGGCCACAACTTGTGCCCACGCAATGTAAGGTTCGATGTCTCCTCTAC…	TGCCGGCTTGCTGTTCCCAGGGGTAAGCTGTACTGAATAAGCAGGGCGCCCTCAGTTTTTGTGCCACTTGCACCCCAACGTGGGTGAATGGTGTCTCAATCATCATGTTAACACCTTCGCAAAACTGTAAGAGTTTGGTGGTGTTCAGTTTGAACATGCCTTCTATTATTTCAAACATCTCATTCAATTCATTATAGAGTTGTAGCGGGTTCCATTTGTGCTTCTCCATTTGTATGCAGCTGTTGATTAATTTGCTAGAATCTACCTGCAACCCCAATGCCTCGAATCCGTAGCTGTTCACATAATCAACGTAGTCTTTTGGCACCAAAAACTTGCATTCACTCCCTAGTTTGGCCACAACTTGTGCCCACGCAATGTAAGGTTCGATGTCCCCTCTAC…	{{UNASSIGNED-ORDER}}{{ENDORNAVIRIDAE}}{{NO-SUBFAMILY}}{{ENDORNAVIRUS}}{{PHASEOLUS_VULGARIS_ENDORNAVIRUS}}
CONTIG2693	AB719398.1_PHASEOLUS_VULGARIS_ENDORNAVIRUS_2_GENE_FOR_POLYPROTEIN,_COMPLETE_CDS	384	1	384	14820	10305	10688	6	0	98.438	GGTGTGATAATTGACCCCCATTTTGGCGACCAATTCGCTTGGCTAAAATCAGTGGAACAGCTTGGCTGTGGAACTAGCTTAGAAAAACTTCTGAAATTGGACGTCAATGACCAAATAATCAAACTGCAACAGTACACTGACACAGCCCAAACCCTGGGTGGGACAGTACGCGCCGAGAACTTCATGGTAAACCTAATCACAAACAGTGAAGTACTGTGGCAGGCGGCGTCCGACCACACCACCAATTTACTCGCCAACGTGGTCGAACCACTGGCCAGCTTAGATTTAAATTGTAAAAACATCAACAACCAACTGGCAAGCGGCGGTTTGGGTAAGTGGGCAGACGTGGAAGACACAACCGTGATCATCACAGCAGAAGGGCCC	GGTGTGATAATTGACCCCCATTTTGGCGACCAATTCGCTTGGCTAAAATCAGTGGAACAGCTTGGCTGTGGAACTAGCTTAGAAAAACTTCTGAAATTGGACGTCAATGACCAAATAATTAAACTGCAACAGTACACTGACACAGCCCAAACTCTGGGTGGGACAGTACGCGCCGAGAACTTCATGGTAAACCTAATCACAAACAGTGAAGTGCTGTGGCAGGCGGCGTCCGACCACACCACCAATTTGCTCGCCAACGTGGTCGAACCACTGGTTAGCTTAGATTTAAATTGTAAAAACATCAACAACCAACTGGCAAGCGGCGGTTTGGGTAAGTGGGCAGACGTGGAAGACACAACCGTGATCATCACAGCAGAAGGGCCC	{{UNASSIGNED-ORDER}}{{ENDORNAVIRIDAE}}{{NO-SUBFAMILY}}{{ENDORNAVIRUS}}{{PHASEOLUS_VULGARIS_ENDORNAVIRUS}}
CONTIG11725	AB719398.1_PHASEOLUS_VULGARIS_ENDORNAVIRUS_2_GENE_FOR_POLYPROTEIN,_COMPLETE_CDS	352	1	352	14820	12916	12565	2	1.08e-179	99.432	TTTACCCTTGCATGGTCATTAGTCAACACCGCTGTGTGTTTGCTAGGGTGCCTTTTACCGAATGCTGACTTGATGTTGATGTCTGGGCAAATTTGATCCACTAACTCTTGCAATGGTACTCCCACTTTTAATCTTTCCATTAATGTTCTATCTGGGATCACTAATCCGTTGCTGGCATTCATATACACAGCCCACTCTTGTATCAAATTTGAGTGTGCATGCAACACTTCTTCCGTTGCCAAATAAACACTGCCACCTTCCAAAGTGTATTTTATTCTACTAGCGTCAAGAACGCTTGCAAATGTATTTCGTTGTTGGTGGTCTACAAACTCCATACACAATGTCAGTTTTC	TTTACCCTTGCATGGTCATTAGTCAACACCGCTGTGTGTTTGCTAGGGTGCCTTTTACCGAATGCTGACTTGATGTTGATGTCTGGGCAAATTTGATCCACTAACTCTTGCAATGGTACTCCCACTTTTAATCTTTCCATTAATGTTCTATCTGGGATCACTAATCCGTTGCTGGCATTCATATACACAGCCCACTCTTGTATCAAATTTGAGTGTGCATGCGACACTTCTTCCGTTGCCAAATAAACACTGCCACCTTCCAAAGTATATTTTATTCTACTAGCGTCAAGAACGCTTGCAAATGTATTTCGTTGTTGGTGGTCTACAAACTCCATACACAATGTCAGTTTTC	{{UNASSIGNED-ORDER}}{{ENDORNAVIRIDAE}}{{NO-SUBFAMILY}}{{ENDORNAVIRUS}}{{PHASEOLUS_VULGARIS_ENDORNAVIRUS}}
CONTIG412	AB719398.1_PHASEOLUS_VULGARIS_ENDORNAVIRUS_2_GENE_FOR_POLYPROTEIN,_COMPLETE_CDS	204	1	204	14820	8522	8319	3	5.08e-96	98.529	ACACTCCATTAATTTTGTTATCATCTGGGGTTGCTGGCTTGTCATTTTGCTAATTGAATAAGCGACGGTGTGACTGTAAGTTCTGGCATAGGACAACAAATCATCTATTGTTGTGTCAGGTCTCAACATTCTGAGTGACAGTGCTCTATACATCTTTAATGACATGTCCACTTCTTTGTAAATCAGTGCCTCCCCACCATTCAG	ACACTCCATCAATTTTGTTATCATTTGGGGTTGCTGGCTTGTCATTTTGCTAATTGAATAAGCGACGGTGTGACTGTAAGTTCTGGCATAGGACAACAAATCATCTATTGTTGTGTCAGGTCTCAACATTCTGAGTGACAGTGCTCTATACATCTTTAATGACATGTCCACTTCTTTGTAAATCAGTGCCTCCCCACCGTTCAG	{{UNASSIGNED-ORDER}}{{ENDORNAVIRIDAE}}{{NO-SUBFAMILY}}{{ENDORNAVIRUS}}{{PHASEOLUS_VULGARIS_ENDORNAVIRUS}}
CONTIG14983	KT456287.1_PHASEOLUS_VULGARIS_ENDORNAVIRUS_1_ISOLATE_PVEV-1_BRAZIL_POLYPROTEIN_GENE,_COMPLETE_CDS	901	1	901	14072	3797	2897	59	0	93.452	CCGGATGATCAGAATTGACTAATACCATGCATGCAAAGCTGTCACATCCGGAGTCGTATTTCATGACTTGAACATCGCGATCAGTTTTCAGAATGATATTCAGCTTGTAATGCTGAGCTATAACATTAATGTCTCCGTCAGAAAATGGAGGTTTCTTTCCTGTGATCATTTGAAATTCACTCATAGTAATGTCCAAATTTGTTGCTAATCTTAATGCATCATAACCACAAGATAAATCATCAGTATTAGGTATGGCAGCAGGAGTGCCGACAACTTCAAAATCATTAGGGTTAAGTATGTTGATACCAACTAGAGTGTGAGACATGACATATAAATACCCTGTATGATCGTTGCGTTCTGCCTCAAAACTAACAGGGTTGAGGACGTGAGCCAGAAATT…	CCGGATGGTCAGAGTTAACTAACACCATGCATGCAAAGCTGTCACATCCAGAATCGTATTTCATGACTTGAACATCACGATCAGTTTTCAGAATTATATTAAGCTTGTAGTGCTGAGCTATAACATTAATGTCTCCGTCAGAAAATGGAGGTTTCTTTCCTGTGATCATTTGAAATTCACTCATAGTGATGTCCAAATTCGTTGCCAATCTTAATGCATCATAACCACAAGATAAATCATCAGTATTAGGTATGGCAGCAGGAGTGCCGACAACTTCAAAATCATTAGGGTTAAGTATATTGATACCAACTAAAATGTGGGACATAATATATAGATACCCTGTATGATCGTTGCGTTCTGCCTCAAAATTGACAGGGTTGAGGACGTGAGCCAGAAATT…	{{UNASSIGNED-ORDER}}{{ENDORNAVIRIDAE}}{{NO-SUBFAMILY}}{{ENDORNAVIRUS}}{{PHASEOLUS_VULGARIS_ENDORNAVIRUS}}
CONTIG29817	KT456287.1_PHASEOLUS_VULGARIS_ENDORNAVIRUS_1_ISOLATE_PVEV-1_BRAZIL_POLYPROTEIN_GENE,_COMPLETE_CDS	836	1	836	14072	1681	846	42	0	94.976	TTGGCACTGTGTGGTGGATGTGCATTCTTCTCCATTATCTATTGGGAACATTCCATCGTATTTATACCATTGGTGGTAGGTTTTAATTCTATTATGTGGTAATATGTCTCCCAGGCTGTAAGTTGCGCATTCCTTAAACCTAGATAAACATATGGTTGTCAATGCAGAGACTTCTAAAATTAATTCTGGCTTAATAGAGTTGTAATTACTATAATGTTTGAATTCGCAAGCATCTAATTTTGCTCTAATACTAGACTTCATGATTTCTGTAGTGTCATGACCGCAAGGAATGATCTTACGATTCAGGTGAAAGAAATATTCATGAATCATTTGCATGTCATGATTTCTTATTAACTGTCTCTGATCTAACTCTAGGTCATCATATACGTCTCCATAACC…	TTGGCACTGTGTGGTGCAGGTGCATTCTTCTCCATTATCTATTGGGAACATTCCATCGTATTTGTACCATTGATGGTAATTTTTAATTCTATTGTGCGGTAATATATCCCCCAGGCTGTAAGTTGCGCATTCTTTAAACCTAGATAAACACACAGTCGTCAGTGCAGAGACTTCTAGAATTAATTCTGGCTTAATAGAGTTGTAATTACTATAATGCTTGAATTCACAAGCATCTAATTTTGCTCTAATACTAGACTTCATGATTTCTGTAGTGTCATGGCCACAAGGAATGATCTTACGATTCAGGTGAAAGAAATATTCATGAATCATTTGCATGTCATGATTTCTTATTAATTGTCTCTGATCTAACTCTAGGTCATCGTATACGTCTCCATAACC…	{{UNASSIGNED-ORDER}}{{ENDORNAVIRIDAE}}{{NO-SUBFAMILY}}{{ENDORNAVIRUS}}{{PHASEOLUS_VULGARIS_ENDORNAVIRUS}}
CONTIG33825	KT456287.1_PHASEOLUS_VULGARIS_ENDORNAVIRUS_1_ISOLATE_PVEV-1_BRAZIL_POLYPROTEIN_GENE,_COMPLETE_CDS	418	1	418	14072	11447	11030	20	0	95.215	CCGCGGTTGTATGTATTAGTAAGACATTGTCCATTATATTGAAAACCACCACCTCCCACTTATTGGTACCGGTTACAATAGCCAGGCTTAAAGGCTTGTCTGGCATCATCATGTCGGAGAAGTAAGTACTCCTATGTTTATGAACAGTTAACCATACTACATTTAAGTCACCTCGACTCATTAAATGTTGAAGATTGTCCAATCTTAGCCTAATGTTGACATCTCGTCTTACTATCTCTTTTTGTAAACCTAATAGCATGTGAATATTAGTCATATGTGAATAACTTAACTTGTTATCATTAATTGTGCGTATGACGCGAGAATGAATTTCGTCAGAATTAACAACTCGACTTAATGTGGTTAGGTATTCTAAATTGTTAATGACTGTGACATTAACAA…	CCGCGGATGTATGTATTAGTAAGACATTATCCATTATATTGAAAACCACCACCTCCCACTTGTTGGTACCAGTTACAATAGCCAAGCTCAAAGGCTTGTCTGGCATCATCATGTCGGAGAAGTAAGTACTCCTATGTTTATGAACAGGTAACCATACTACGTTTAGGTCGCCTCGACTCATTAAATGTTGAAGATTGTCTAATCTTAACCTAATGTTGACATCTCGTCTCACTATCTCTTTTTGTAAACCTAATAGCATGTGAATGTTAATCATATGTGAATAACTTAACTTGTTATCATTAATTGTGCGTATGATGCGGGAATGAATTTCATCAGAATTAACAACTCGACTTAATGTTGTTAGGTATTCTAAATTGTTAATAACTGTGACATTAACAA…	{{UNASSIGNED-ORDER}}{{ENDORNAVIRIDAE}}{{NO-SUBFAMILY}}{{ENDORNAVIRUS}}{{PHASEOLUS_VULGARIS_ENDORNAVIRUS}}
CONTIG3037	KT456287.1_PHASEOLUS_VULGARIS_ENDORNAVIRUS_1_ISOLATE_PVEV-1_BRAZIL_POLYPROTEIN_GENE,_COMPLETE_CDS	406	1	403	14072	6885	7287	13	0	96.774	GAACTTTCCCATTAGGAGTGGCGATTTGTGGAAGGTATTATGTCCAGTTGAGATTGCCCAAAAATTCTGATCAATTCAAATACCATTACAATGAACAACTACCGGAGTTCCATGACTTAAAAGCAAGGTTTGTCAAGAATAAGACTCAAGACCAACATGAAACTAATTGGGATGAAGAGCATTCTATGGATCGATTATTACTTGGCCTATCCCTTTACCAAATACCAGAGAATGAGTTACTAGAGTTGTTGAATAAATCTACCAGTACCATTGGGTGGGTACCTACAACCAATTCCAGTGGAAGTAAATTTATCAAATGGCATGGAAATAACTCAATTATGTATCGAGGTGCAGAATATTCAGTCAAGGTGAATAATTCCCTTGTTAATAGAGCTAGAA…	GAACTTTCCCATTAGGAGTAGCAATTTGTGGAAGGTATTATGTCCAATTGAGATTGCCCAAAAATTCTGATCAATTCAAATATCATTACAATGAACAACTACCGGAGTTTCATGATTTAAAAGCAAGGTTTGTCAAGAATAAGACTCACGACCAACATGAAACTAATTGGGATGAAGAGCATTCTGTGGATCGATTGTTACTTGGCCTATCCCTTTACCAAATACCAGAGAATGAGTTACTAGAGTTGTTAAATAAATCTACTAGTACTATTGGGTGGGTACCTGCAACCAATTCCAGTGGAAGTAAATTTATCAAATGGCATGGAAATAACTCAATTATGTATCGAGGTGCAGAATATTCAGTCAAGGTGAATAATTCCCTTGTTAATAGAGCTAGAA…	{{UNASSIGNED-ORDER}}{{ENDORNAVIRIDAE}}{{NO-SUBFAMILY}}{{ENDORNAVIRUS}}{{PHASEOLUS_VULGARIS_ENDORNAVIRUS}}
CONTIG13443	KT456287.1_PHASEOLUS_VULGARIS_ENDORNAVIRUS_1_ISOLATE_PVEV-1_BRAZIL_POLYPROTEIN_GENE,_COMPLETE_CDS	255	1	255	14072	8538	8284	11	6.46e-111	95.686	CCGGCATGATTTAATATGGTGTTGGTTGGTGGTTTAATTTTATAATAATTGTTACATTGAACATCATTGGCTTGTTCATTGACAAAGTGTTTTCCACATTCTATACTCCAAAGGTATTTGATATCATTGAGGTTCTCTACACCTTCATAATGACATCTTTTGAGGAATTCTTCTTTCTTACTGTGATTTTCATTCCAAACTTTATCTATATGTTGTTGTTCCAATTCAATGTAGTTGGGTCCAGTGTCGCTTATT	CCGGCATGATTCAATATGGTATTGGTTGGTGGTTTAATTTTATAATAATTGTTACATTGGACATCATTGGCTTGTTCATTGACAAAGTGTTTCCCACATTCTATACTCCAAAGGTATTTGATATCATTGAGGTTTTCCACCCCTTCATAATGACATCTTTTGAGGAATTCTTCTTTCTTACTGTGATTTTCATTCCAAACTTTTTCTATATGTTGTTGTTCCAATTCAATGTAGTTTGGTCCAATGTCGTTTATT	{{UNASSIGNED-ORDER}}{{ENDORNAVIRIDAE}}{{NO-SUBFAMILY}}{{ENDORNAVIRUS}}{{PHASEOLUS_VULGARIS_ENDORNAVIRUS}}
CONTIG5397	MF281669.1_PHASEOLUS_VULGARIS_ALPHAENDORNAVIRUS_1_ISOLATE_SRF2_POLYPROTEIN_GENE,_PARTIAL_CDS	602	1	602	13899	12904	12303	26	0	95.681	GCCTGCTGTTGTCTCCAATAATCTATGGGATTATCTTTCAACAATGATTCCAACTTAAGATGTACGTTGACATTACTTATGTGCTTGACACACAACTCACCAGATAACAACTGTAACAGCTCCTTAACAATCTTTGGGCAGTCCTTGTTGTCATCAATCCATTGTTCAACATCTCTTTGTTTGATGATCAATCTTTCACTCTGGTACTGATTAACAATCGCTCTCCAATCACTACGGAAATAGGTATTAGCTAGATCTATAGCTACTTGCTTCGGTGCTGGCGTAATCGTACGTATGAATGCCACTGATTTGAGTCTACCTATAATACTGCGACCTTCTTCGAAGCATACTTTAGTGAGCACAGCTCTAGATCGTATGGGGTATTTTGTCAGCGCTACT…	GCCTGCTGTTGTCTCCAATAATCTATGGGATTATCTTTCAACAATGATTCCAACTTAAGATGTACATTGACATTACTTATGTGCTTGACACACAACTCACCAGATAACAACTGTAACAGTTCCTTAACAATCTTTGGGCAGTCCTTGTTATCATCAATCCATTGTTCAACATCTTTTTGTTTGATGATCAATCTTTCACACTGGTACTGATTAACAATTGCTCTCCAATCACTACGGAAATATGTGTTAGCTAGATCTATAGCCACTTGCTTCGGTGCTGGTGTTATTGTACGTATGAATGCCACCGATTTAAGTCTACCTATAATACTGCGACCTTCTTCGAAGCATACTTTAGTGAGCACAGCTCTAGATCGTATAGGATATTTTGTCAGTGCTACT…
CONTIG19763	MF281670.1_PHASEOLUS_VULGARIS_ALPHAENDORNAVIRUS_1_ISOLATE_SRF36_POLYPROTEIN_GENE,_PARTIAL_CDS	938	1	938	13881	1555	2492	42	0	95.522	AATTTATCATATCTGTTAGCTATCACGGAAAAACAAGGTCAATTGGGATTCATAATACCAAAATTAACATCTACCAAAACTATGGCAGATGGAACGGGTAAATACAATGGGGATGGTGAGTCATTAGAATTGTTTATAGATGGCAACCCATGTCCACTAATTTTTAAGACTGATACTTTTGTAACATTATCTAATAGTAACATTATAGTGCAAGGTGGAAAGTACTTTATGATTAGTAAAGTGATTGATTTAGAACTATTGGAACTCAAAATGATCACAGGACCATACGATGAATTAAGTGCATTACCTTTGAATAAAATCAACACATACAATGAATTAACAGTTACTGTCAATTTGCCAAGTCCAGAGAGGTTATTAGGTAAATGGGTTGGGTTGAAT…	AATTTATCATACCTATTAGCTATCACGGAAAAACAAGGTCAATTGGGATTTATAATACCAAAATTAACATCTACCAAAACTATGGCAGATGGAACGGGGAAATACAATGGGGATGGTGAGTCATTAGAATTGTTTTTAGATGGCAACCCTTGTCCGTTAATTTTTAAGACTGATACTTTTGTAACATTATCCAATAGTAACATTATAGTACAAGGCGGAAAGTACTTTATGATTAGTAAAGTGATTGACTTAGAATTATTGGAACTCAAAATGATCACGGGACCATACGATGAACTAAGTGCCTTACCTTTGAATAAAATCAACACATATAATGAATTAACAGTCACCGTCAATTTACCCAGTCCAGAGAGGTTATTAGGCAAATGGGTTGGGTTGAAT…
CONTIG1785	MF281670.1_PHASEOLUS_VULGARIS_ALPHAENDORNAVIRUS_1_ISOLATE_SRF36_POLYPROTEIN_GENE,_PARTIAL_CDS	864	1	864	13881	12175	11312	55	0	93.634	TCAAATTCCACCAATTCCCTGGCTTACTTAATTGTTTCGATTTAGGATCTTGCCATGAATCCCTGTCATGGTTTATAATTGGTTGGCCAATAGTAGCCCCTCCATGCTTAACGTTTCTAATTAACAAATATATTGCAGGGAATATGAGCTGCTGGGCTTGAGTCTTGAGAGTTATTAAATTCATTTCTGGGGTGTCAGTTAGTAATTTGACTTCAGGCGGGGGCCTAGATATATGCAAACTGCGCGGTAAATCACTAAACATTTCATTGATTTGAGAACTGATTATGTTATCATGTTCTCTTAAATTCATTAAAAGATCTTTAAGAGTTTCAGACAGTATTACCTGATCTAAAAAATTTTCATCAATGTGCAACCGCCTGACTAACATTCGGTCTCGCC…	TCAAATTCCACCAATTCCCTGGCTTACTTAATTGTTTCGATTTGGGATCTTGCCATGAATCCCTGTCATGGTCTATAACTGGTTGGTTAATAGTTGCCCCACCATGCTTTACCTTTCTGATTAACAAATATATTGCAGGGAATATGAGCTGCTGGGCTTGAGTCTTGAGAGCTATTAAATTCATTTCTGGGGTGTCAGTTAATAATTTGACTTCAGGCGGGGGTCTAGATATATGCAAACTGCGCGGCAAATTACTGAACATTTCATTGATTTGCGAACTGATTATGCTATCATGTTCCCTTAAATTCATTAAAAGATCTTTAAGAGTTTCAGACGTTATCTCTTGATCTACAAAATTTTCATCAATATGCAACCGCCTGACCAACTTTCGGTCTTGCC…
CONTIG16371	MF281670.1_PHASEOLUS_VULGARIS_ALPHAENDORNAVIRUS_1_ISOLATE_SRF36_POLYPROTEIN_GENE,_PARTIAL_CDS	530	1	530	13881	8923	9452	27	0	94.906	ATAACTGAAAAGATTGCATTACATTTGACAGATTTGCACTCTGTCAATTGTATTTGTGATGATGAAGCAAAACTAACTATATGGCATAAAAATAATTTAAAAGATTGGTTACACTTTTGGAACACCGTAGCTAATACCACCATTAATGACTTAACTCTGTCTATTGGCCTGTACAAGTTCATTGGTAGTACCAGAGCAATTGTTAACAACGGAATGAATTACAAAACTATAACTAAAGGTAGTTTACTATCTAAATTGCTAACTTACATGCCTGTTAGATACAACATCAAGACTATGGAGAGAATAATTTTCAACGCACCCAGCTTACCAATCAACTTACCACTCAAAGCCAGTTTGTATCAAAAGACGAATTGCGTACTATTGTGCCTTGGAAGTACT…	ATAACTGAAAAGATTGCATTACATTTGACAGATTTGCATTCTGTCAATTGTATTTGTGACGATGAAGCAAAACTAACTATATGGCATAAAAATAATTTAAAAGATTGGTTACAATTTTGGAACACCGTGGCCAATACAACCATTAATGACTTAACCCTGTCTATTGGTCTGTACAAATTCATTGGTAGCACCAGAGCAATTGTTAACAACGGAATGAACTATAAAACTATAACTAAAGGTAGTTTACTATCTAAATTGCTAACTTACATGCCTGTTAAATACAACATCAAGACAATGGAGAGAATAATTTTTAACGCACCCAGTTTACCAATCAACTTACCACCTAAAGCCAGTTTGTATCAAAAGACGAATTGTGTACTATTATGCCTTGGGAGTACT…
CONTIG136	MF281670.1_PHASEOLUS_VULGARIS_ALPHAENDORNAVIRUS_1_ISOLATE_SRF36_POLYPROTEIN_GENE,_PARTIAL_CDS	382	1	382	13881	5149	4768	16	5.56e-173	95.812	GGTCCCATTTCCCAGTTTTGTCAGCTTTGAGCACTACGAGTGAAGAATTTACTTCTTGACCTTGGAAAGAATGGGTGGTAACAACTGGACTGGCACTGCCGAGCAAGTTGGTTATGGCCATTTTGTTATAGTTGTAGGGGGTAATGACCACGTCGTACTGTTTCCTGTTATATATGTTGGATAGTGTTCCAAATTGTTCAGGATCCAAAATGGTTACAGAGAAGCTTGTCCTGTGATCACTTCCTTGTAACAAACCCGGTTCCAGTGGTTTGATAAATTCAAACAAACCAGTACCTATACGATAAGTGGTGAATTGCTCAATTATATTGTTAGCTTTGATCAATTTATCTATATTCACTACATGCCTGATTCCCGGTGAACT	GGTCCCATTTTCCAGTTTTGTCAGCTTTGAGCACTACCAATGAAGAATTTACTTCTTGGCCTTGGAAAGAATGGGTGGTAACTACTGGACTGGCACTGCCGAGCAAGTTGGTTATGGCCATTTTGTTATAGTTGTAGGGAGTAATGACCACGTCGTACTGTTTCCTGTTGTATATATTGGATAGTGTTCCAAATTGTTCAGGATCCAAAATGGTTACAGAGAAGCTTGTCCTGTGATCACTTCCTTGTAACAAACCCGGCTCCAGTGGTTTAATAAATTCAAACAAACCAGTACCTATGCGATAAGTAGTAAATTGCTCAGTTATATTGCTAGCTTTGATCAATTTATCTATATTCACTACATGCCTGATTCCTGGTGAACT
CONTIG7271	MF281670.1_PHASEOLUS_VULGARIS_ALPHAENDORNAVIRUS_1_ISOLATE_SRF36_POLYPROTEIN_GENE,_PARTIAL_CDS	305	1	305	13881	6176	6480	14	1.28e-133	95.41	CAATTGATTATCACCAGTCCGTCATTAATCACAAAACTCTGATTTTATTGGAACAAGGTTGGTTCAAGAGTTATATTACCCTGTGTTCAGAAGATGGAAGTCTTATCAGTATACATAAAACTTCAAAAGATTTAGAGATCAAAGAGTTCATTATAGAAGCATTACAAGACATCCAACAATCAGAGGAAGTTGACAAAATCAAAGGGAATGACATAGGGGAGATGGACATACCAGGTCTATTAATGCCAATGTCTTTACACAAGCAAAAACGAACCCCGGTATATCAATATGCAGTTAATGAACTA	CAATTGATTATCACCAGTCTGTCATTAATCACAAAACTCTGATTTTATTGGAACAGGGTTGGTTTAAGAGTTATGTCACCTTGTGTTCAGAAGATGGAAGTCTTATCAGTATACATAAAACTTCAAAAGATTTGGAGATCAAAGAGTTTATTGTAGAAGCATTACAAGACATCCAGCAATCAGAGGAGGCTGACAAAATCAAAGGGAATGACATAGGGGAGATGGACATACCAGGTCTATTAATGCCAATGTCTTTACACAAGCAAAAACGAACCCCAGTATACCAATATGCAGTTAATGAACTA
CONTIG27761	MF281670.1_PHASEOLUS_VULGARIS_ALPHAENDORNAVIRUS_1_ISOLATE_SRF36_POLYPROTEIN_GENE,_PARTIAL_CDS	231	1	231	13881	6710	6480	12	5.88e-96	94.805	CCCCCATAAACTATTAATTCTTTCGAACCTTTAATAGCCTTCCCAACGAAATTAATCAGGACTTGTTCTAATATTTGTTCAACATCTGATAATACTGTGTGGTAATTTGCAATGGATATAGTCAATTGAGGATATTTGTCAGTGATGTCATGACGAAATAATTGATTGCAAACCCTGTTAACCCTTATTAGGTCATGAGACACCTTACCTAAGTGGGAAATAACCTTGCCT	CCCCCATAAACTATTAATTCTTTCGAACCTTTAATAGCTTTCCCAACGAAATTAATCAAGACTTGCTCCAATATTTGTTCGACATCTGATAATACTGTGTGGTAATTTGCAATGGATATAGTCAATTGAGGATATTTGTCAGTGATGTCATGTCGAAATAATTGATTGCAGACCCTGTTAACCCTTATTAGATCGTGAGACACCTTACCTAAGTGAGAAATGACCTTACCT
CONTIG5572	MF281670.1_PHASEOLUS_VULGARIS_ALPHAENDORNAVIRUS_1_ISOLATE_SRF36_POLYPROTEIN_GENE,_PARTIAL_CDS	220	1	220	13881	9997	9778	11	1.56e-91	95	TATCCACTCCAATATTACAACTTCCAAATGATACTAACACGGCCTTACTATCGAAATTGGTTTTAAAACTCTCAGCAGTGTAATAATTAAGCATAGTTAAACTACCACAACAAAGCACATTTGATATGTCATTAATTGGTAATAGTTCAGCTGGACAACATACCATAGGGGTTAACTCTTGATAAGTTCCACTTTGATGCTCTGGTAAGTTAAGATCAAC	TATCCACTCCAATATTACAACTTCCAAATGACACTAACACGGCCTTACTATCGAAATTGGTTTTAAAATTCTCATCAGTGTAATAATTAAGCATAGTTAAACTACCACAACAAATCACGTTTGATATGTCATTAATTGGTAACAATTCAGCTGGACAACAGACCATAGGGGTTAACTCTTGATAAGTTCCACTTTGATGCTCTGGCAAATTAAGATCGAC
CONTIG23312	MF281672.1_PHASEOLUS_VULGARIS_ALPHAENDORNAVIRUS_2_ISOLATE_SRF36_POLYPROTEIN_GENE,_PARTIAL_CDS	242	1	242	14698	3202	3443	3	4.67e-117	98.76	ACAAAAGACACAATAGCCAGTAACAAGATTGATCCCTTTTCAGACCAGTATGTGTGTGTGCGCCACTGTGAAACCGATCCGAATCCCAAAAACCACTGGGAGCCGTGCACCGTCATACAGACGGAAGACATGGAGTACACACCATGCTTTAACGGTTTGTTCAAACAGTCCCAAGTCAACACAAAACAGTTGTGGATGACAACAGCGACAACGGAAATTGAGCACAAAAACCAGGTGATGCG	ACAAAAGACACAATAGCCAGTAACAAGATTGATCCTTTTTCAGATCAATATGTGTGTGTGCGCCACTGTGAAACCGATCCGAATCCCAAAAACCACTGGGAGCCGTGCACCGTCATACAGACGGAAGACATGGAGTACACACCATGCTTTAACGGTTTGTTCAAACAGTCCCAAGTCAACACAAAACAGTTGTGGATGACAACAGCGACAACGGAAATTGAGCACAAAAACCAGGTGATGCG

## Sheet:  Table S4
Supplementry Table S4. Sequence metadata, length and GenBank IDs assigned to PvEV 1, 2 and 3 sequences
Sequence ID	Source country; cultivar	Sequence Length (bp)	Genbank ID
PvEV1_KK022	Kenya; var KK022	14071	OM469934
PvEV1_KK072	Kenya; var KK072	14071	OM469935
PvEV2_KK022	Kenya; var KK022	14820	OM469936
PvEV2_KK072	Kenya; var KK072	14820	OM469937
PvEV3_KK072	Kenya; var KK072	15204	OM100070

## Sheet: Table S5
Supplementary Table S5 Sequences used in phylogenetic and pairwise sequence comparisons
near-complete genomes fron this study
Virus	Isolate	Nucleotide Sequence 3'-5'	ORF sequence	Associated Publication
Phaseolus vulgaris endornavirus 1	KK022	ATTGGATTAATATATTGGCTGTGGTAACCTAATTTAAGTACTTTGTTAAC TACTTTGGGAAGAGGCGAGGAGAAAGTAATGGCTCCAAGGTTTATTACAT GTCTTAACTCAAATAACCAGGCAAAACTAACGGGACCTCGAAAGAGGTCC CAAATGAGGGGATGTGGTAATGGCTCCAAGGTTTATTACATGTCTTAACT CAAATAACCAGGCAAAACTAACGGGACCTCGAAAGAGGTCCCAAATTTTA AAATCTAAACGAAGAAAACATACATACGGAAATGCTAGACGCAAAGTAGT TAACAAAGTACTTAAATTAGGTTACCACAGCCAATATATTAATCCAATAC CACAACCCAAACAAACCAAGCCTTCTATCAAGCAGTTAGGTT…	MAPRFITCLNSNNQAKLTGPRKRSQILKSKRRKHTYGNARRKVVNKVLKLGYHSQYINPIPQPKQTKPSI KQLGWVGLSKNRQIKQNANPYVRSIRKLFRSHKRQLIDENRLASLPARKEDLTMGFMFMSALEDKIAVCD LDPKIIGKLNYLVCCMGMGLMKDPSVSLNTIKGNIKHSYITPLNGGTRYNKFEDYMWSEDQTLTIVEGEG NCTEDFLKLIGAEMNKFGGIENYIMANCKARPDAMSNITRTNTGKSYKYDVVPCGMVPIKVCQLCGQINT YSHYEGHPNKGHYSIIDKKFPSGYEADLVEHDEMRTEIRGDQCEVQWRCCHCMGDLNLGVVGLFLNFVNL IKTVYDWMFVIRGNLDELLKSGYGDVYDDLELDQRQLIRNHDMQ…	This manuscript
Phaseolus vulgaris endornavirus 1	KK072	ATTGGATTAATATATTGGCTGTGGTAACCTAATTTAAGTACTTTGTTAACTACTTTGCGT CTAGCATTTCCGTATGTAATGGCTCCAAGGTTTATTACATGTCTTAACTCAAATAACCAG GCAAAACTAACGGGACCTCGAAAGAGGTCCCGGATTTTAAAAGGTGGTAATGGCACCAAG GTTTATTACATGTCTTAACTCAAATAACCAGGCAAAACCAACGGGACCTCGAAAGAGGTC CCAAATTTTAAAATCTAAACGACGAAAATATACATACGGAGATGCTAGACGCAAAGTAGT TAACAAAGTAATTAAATTAGGTTACCACAGCCAATATATTAATCCAATACCACGACCCAA ACAATCCAAGCCTTCTATCAAGCAGTTAGGTTG…	MAPRFITCLNSNNQAKPTGPRKRSQILKSKRRKYTYGDARRKVVNKVIKLGYHSQYINPIPRPKQSKPSI KQLGWVGLSKNRQIKQNANPYVRSIRKLFRSHKRQLIDENRLASLPARKEDLTMGFMFMSALEDKIAVCD LDPKIIGKLNYLVCCMGMGLMKDPSVSLNTIKGNIKHSYITPLNGGTRYNKFEDYMWSEDQTLTIVEGEG NCTEDFLKLIGAEMNKFGGIENYIMANCKARPDAMSNITRTKTGKSYKYDVDPCGMVPIKICQLCGQINT YSHYEGHPNKGHYSIIDKKFPSGYEADLVEHDEMRTEIRGGQCEVQWRCCHCMGDLNLGVVGLFLNFVSL VKTVYDWMFVIRGNLDELLKSGYGDVYDDLELDQRQLIRNHDMQ…	This manuscript
Phaseolus vulgaris endornavirus 2	KK022	GATAATAATTTGATTGTCGTCCAATGGCTAGAAAACTTGACAAGGTCTCGTTTTTAAAGT CTTTGGGTGGTTCACACCACCCGAAAATTGCGGCTTGTCGTGAGCACACGAGCAAGGGTG TGCTCATGAGAAAATTAAATAAAAGAAATGAATGCTCTGCAAGAAACGTATACAGACAGA GCAATTATAAAGTAAAACTACACTCAAGTAAGACCGTTGTACCAGCGGTTATGGCAGCCA GACAAGGGGAAGAATTGGAATTTTTGCAATTTGGTTATGAAGAATGTGTGCCGGACCTCA ACAAAATAGACATACGCACAATTCGGTCTATGATGCAACTATTCGAACAAGGACATTGCC ACATAGATATCACACCGGAGGAAGTTCAGGCAA…	MAARQGEELEFLQFGYEECVPDLNKIDIRTIRSMMQLFEQGHCHIDITPEEVQATLHNCQLQSTEPYYGAP GKLYYKHCRPLLTPRSKEDGTTTEAARDLLLGIIKKFGGSVLAMLYQDCANNANMTPHVYRQGNRYGFKA MEMAQPDAATLCCYCKTVNFVWLYGETDGLQKSRCGVCMTPLLLEHAVPEHIMWPILTVHDITQLHVGAT ELQNAAITLQLDGQPPITTKTMSKLIEQDFKNMRSIMSRAMAKTVYVPNGMTDFQHNHLTSQVPAYKLIR TNAMPNPHAMLAAERRIATIMFADKRGPGQTILDVGSRKNLTGLKEWHGMGPIMDWRDVERYNDKPLNTN ICDHTVRTCGCMQGKKPMVMCIDSIYDIDPCDVLKLMHTVQTN…	This manuscript
Phaseolus vulgaris endornavirus 2	KK072	GAAGATAATTTGATTGTCGTCCAATGGCTAGAAAACTTGACAAGGTCTCGTTTTTAAAGT CTTTGGGTGGTTCACACCACCCGAAAATTCAGGCTTCTCGTGAGCACACGAGCAAGGGGG TGCTCATGAGAAAATTAAATAAAAGAAATGAATGCTCTGCAAGAAACGTATACAGACAGA GCAATTATAAAGTAAAACTACACTCAAGTAAGACCGTTGTACCAGCGGTTATGGCAGCCA GACAAGGGGAAGAATTGGAATTCTTGCAATTTGGTTATGAAGAATGTGTGCCGGACCTCA ACAAAATAGACATACGCACAATTCGGTCTATGATGCAACTATTCGAACAAGGACATTGCC ACATAGATATCACACCGGAGGAAGTTCAGGCAA…	MAARQGEELEFLQFGYEECVPDLNKIDIRTIRSMMQLFEQGHCHIDITPEEVQATLHNCQLQSTEPYYGAP GKLYYKHCRPLLTPRSKEDGTTTEAARDLLLGIIRKFGGSVLGMLYQDCANNANMTPHVYRQGNRYGFKA MEMAQPDAATLCCYCKTVNFVWLYGETDGLQKSRCGICMTPLLLEHAVPEHIMWPMLTVHDITQLHVGAT ELQNAAITLQLDGQPPITTKTMSKLIEQDFKNMRSIMSRAMAKTVYVPNGMTDFQHNHLTGQVPAYKLIR TNAMPNPHAMLAAERRIATIMFADKRGPGQTILDVGSRKNLTGLKEWHGMGPIMDWRDVERYNDKPLNTN ICDHTVRTCECMQGKKPMVMCIDSIYDIDPCDVLKLMHTVQTN…	This manuscript
Phaseolus vulgaris endornavirus 3	KK072	GGGGAAATATGGCAAATTTGCTTAATTCCAAACTTAATTTTTCTTCAACAAATATGTTTA AACATGCAAAAAGGGTACTCTTAGACCTTGAGTCGGGAGTACCAAGAGAAAGAAAATTAA TAAAAGGAGGTGATAAACTGATGGTAGACGCGTCTAAGAGCCCAGTCACGATTGGGCTGG CGCGtCAAATGCTTAAAAATAAGAAAAGAAAGGGAGGTACATTAATTAGTAAGGTTCCTG TCTTCAAACCTTCAGAAAGGAAGGAGATACTGAAAGCAGTAACCGATATGAATATTATTA CGGTAGATGGTTGCAAAGTTATACCTCTTACCCCGTCAATAGGTATGGGTGAGTTCTTAT CAGTCATGTATGATGGACTAGCATGGGATTGTG…	MGEFLSVMYDGLAWDCANAFGLNIFMLGVLQGGRVLAPKGIRAESFKSSYRAFTEKLMTLDKDEFSSKNDAIKISSMLKREINLRLDHKGISEVAEYLGFDFMCPDPESYGSMIPEDCTHDFTEAFLIHTCQFSQPGDFSRLIGEAIYTEYIPVEKRNKNGNLRNDCFVCPACGTLNSKCDPEVFTCGKCLSVNVEISIDITELSRYDESLYPISAYDHDLTINGPLANLTIQNYLDGGLLKLSKLSSELINQDVLRFVKARSRLQVKNQHVCSSLTDEEVFSLRFHFKNLEIIKRKTWNDTYGMLGSESHCLLASLLTKRSRIGVVKGFNPSFVNSQKHEIIFGRPTHLLNWSETGLPDILGAQVFNYNSIPEIGHLIRAATKDEIFVIVPNILDQYN…	This manuscript
Helicase sequences used in phylogeny in this study
Virus	Isolate	Nucleotide Sequence 3'-5'		Associated Publication
Phaseolus vulgaris endornavirus 1	NAIROBI [MH567335]	TCAGAGTTATACTTCCCAACTTCCATCACTAAAACTGAGAACATTAAGTGTGAGTCAGTGTACTACTACG CCACTGACTCCACAAATCCAGTAGTTAATGTCTCCAAATTGTCATGCATAAAAATAGGTGACGGTTGGTA TCTAACCACTAACGAAAAATTTAAAGTCCACAATATCAACAAGAATTCCATATATTTGAGAGTGCCTGCA TATTTAGAATCCTTATCTAACAGTATTAGTTTAGCTTTAAAAGGAGAATTTTCACAACTGAATATCCCAG AAATGTACCACAGTGATGCCAATTTACCAACTACTAGTGAGGAAGTTGGAGTGGATATGGTGAGTGAAGT CCTGCGGTCTATGCGTAGAATAATGGCATGTGAAGACAAGTTGG…		Mutuku et al (2018); https://doi.org/10.3389/fmicb.2018.02939
Phaseolus vulgaris endornavirus 1	KIRINYAGA [MH567346]	CGAGTTAAATGCACTAATCAATATTTCTGTCATAAAAATGATTATGACACACTAGGTAGGAAAGACATAG TTATCTCATGTGGTATTGAGCCTTCAGAGTTATACTTCCCAACTTCCATCACTAAAACTGAGAACATTAA GTGTGAGGCAGTGTACTACTACGCCACCGATTCTACAAATCCAGTCGTTAATGTTTCCAAGTTGACATGC ATAAAAATAGGTGACGGTTGGTATCTAACCACTAACGAAAAATTTAAAGTCCACAATATCAACAAGAATT CCATATATTTGAGAGTGCCTGCATATTTAGAATCCTTATCTAACAGTATTAGTTTAGCTTTAAAAGGAGA ATTTTCACAACTGAATATCCCAGAAATGTATCACAGTGATGCCA…		Mutuku et al (2018); https://doi.org/10.3389/fmicb.2018.02939
Phaseolus vulgaris endornavirus 1	KK072	TTTTGAATAATGGGCATGTGAAGACAAATTGGATGCCACAATGATTAAACACACAGTCAATGGAAGGGTTAGTCCATGGATGGCCAACAACATTTTTATACCAGAAGATGGAGTTCATCTAAAATTAAAATTGTGGGATAAAGTTATACTGAGAGTCGGAAAGAAGTTAATCATGGCCTCAGTGCTTGGCATTGATAAGACTAAAGTCACTATAGACACTAAGTTCATCGTATCCACACAAGTGAAATTATTTGAATTAAAGGAATCATATGGTAGCTGCGTCAGAGCACTAGTAGCTTGTTGTAGACCTCTAATCAGTATGTCTGAGTC		This manuscript
Phaseolus vulgaris endornavirus 1	GLP1127	TTGAATAATGGCATGTGAAGACAAGTTGGATGCCACAATGATTAAGCAAACAGTCAATGGAAGAGTTAGTCCATGGATGGCCAACAACATTTTTATACCAGAAGATGGAGTTCACCTAAAATTAAAATTGTGGGATAAAGTTATACTAAGAGTCGGAAAGAAGTTAATCATGGCCTCAGTGCTTGGTATTGACAAGACTAAAGTCACTATAGACACTAAGTTCATCGTATCCACACAGGCGAAATTATTTGAATTAAAGGAATCATATGGCAGCTGCATCAGAGCACTAGTAGCTTGTTGTAGACCTCTAATCAGTATGTCTGAGTCCAATCTAT		This manuscript
Phaseolus vulgaris endornavirus 1	KK022	GGCATGTGAAGACAAGTTGGATGCCACAATGATTAAGCAAACAGTCAATGGAAGAGTTAGTCCATGGATGGCCAACAACATTTTTATACCAGAAGATGGAGTTCACCTAAAATTAAAATTGTGGGATAAAGTTATACTAAGAGTCGGAAAGAAGTTAATCATGGCCTCAGTGCTTGGTATTGACAAGACTAAAGTCACTATAGACACTAAGTTCATCGTATCCACACAAGCGAAATTATTTGAATTAAAGGAATCATATGGCAGCTGCATCAGAGCACTAGTAGCTTGTTGTAGACCTCTAATCAGTATGTCTGAGTCCAATCTAT		This manuscript
Phaseolus vulgaris endornavirus 1	RED40	GGCATGTGAAGACAAGTTGGATGCCACAATGATTAAGCAAACAGTCAATGGAAGAGTTAGTCCATGGATGGCCAACAACATTTTTATACCAGAAGATGGAGTTCACCTAAAATTAAAATTGTGGGATAAAGTCATACTGAGAGTCGGGAAGAAGTTAATCATGGCCTCAGTGCTTGGTATTGACAAGACTAAAGTCACTATAGACACTAAGTTCATCGTATCCACACAAGCGAAATTATTTGAATTAAAGGAATCATATGGCAGCTGCATCAGAGCACTAGTAGCTTGTTGTAGACCTCTAATCAGTATGTCtGAGTCCAATCTAT		This manuscript
Phaseolus vulgaris endornavirus 1	SER16	TTGAATAATGGCATGTGAAGACAAGTTGGATGCCACAATGATTAAGCAAACAGTCAATGGAAGAGTTAGTCCATGGATGGCCAACAACATTTTTATACCAGAAGATGGAGTTCACCTAAAATTAAAATTGTGGGATAAAGTTATACTAAGAGTCGGAAAGAAGTTAATCATGGCC TCAGTGCTTGGTATTGACAAGACTAAAGTCACTATAGACACTAAGTTCATCGTATCCACACAAGCGAAATTATTTGAATTAAAGGAATCATATGGCAGCTGCATCAGAGCACTAGTAGCTTGTTGTAGACCTCTAATCAGTATGTCTGAGTCCAATCTAT		This manuscript
Phaseolus vulgaris endornavirus 1	RWR1668	TTGAATAATGGCATGTGAAGACAAGTTGGATGCCACAATGATTAAGCAAACAGTCAATGGAAGAGTTAGTCCATGGATGGCCAACAACATTTTTATACCAGAAGATGGAGTTCACCTAAAATTAAAATTGTGGGATAAAGTTATACTAAGAGTCGGAAAGAAGTTAATCATGGCCTCAGTGCTTGGTATTGACAAGACTAAAGTCACTATAGACACTAAGTTCATCGTATCCACACAAGCGAAATTATTTGAATTAAAGGAATCATATGGCAGCTGCATCAGAGCACTAGTAGCTTGTTGTAGACCTCTAATCAGTATGTCTGAGTCCAATC		This manuscript
Phaseolus vulgaris endornavirus 1	RWR2245	TTGACATAATGGCATGTGAAGACAAATTGGATGCCACAATGATTAAACACACAGTCAATGGAAGGGTTAGTCCATGGATGGCCAACAACATTTTTATACCAGAAGATGGAGTTCATCTAAAATTAAAATTGTGGGATAAAGTTATACTGAGAGTCGGAAAGAAGTTAATCATGGCCTCAGTGCTTGGCATTGATAAGACTAAAGTCACTATAGACACTAAGTTCATCGTATCCACACAAGTGAAATTATTTGAATTAAAGGAATCATATGGTAGCTGCGTCAGAGCACTAGTAGCTTGTTGTAGACCTCTAATCAGTATGTCTGAGTCCAATCC		This manuscript
Phaseolus vulgaris endornavirus 1	RWR2075	TTGAATAATGGCATGTGAAGACAAATTGGATGCCACAATGATTAAACACACAGTCAATGGAAGGGTTAGTCCATGGATGGCCAACAACATTTTTATACCAGAAGATGGAGTTCATCTAAAATTAAAATTGTGGGATAAAGTTATACTGAGAGTCGGAAAGAAGTTAATCATGGCCTCAGTGCTTGGCATTGATAAGACTAAAGTCACTATAGACACTAAGTTCATCGTATCCACACAAGTGAAATTATTTGAATTAAAGGAATCATATGGTAGCTGCGTCAGAGCACTAGTAGCTTGTTGTAGACCTCTAATCAGTATGTCTGAGTCCAA		This manuscript
Phaseolus vulgaris endornavirus 1	MCM2001	TGAATAATGGCATGTGAAGACAAGTTGGATGCCACAATGATTAAGCAAACAGTCAATGGAAGAGTTAGTCCATGGATGGCCAACAACATTTTTATACCAGAAGATGGAGTTCACCTAAAATTAAAATTGTGGGATAAAGTTATACTAAGAGTCGGAAAGAAGTTAATCATGGCCTCAGTGCTTGGTATTGACAAGACTAAAGTCACTATAGACACTAAGTTCATCGTATCCACACAAGCGAAATTATTTGAATTAAAGGAATCATATGGCAGCTGCATCAGAGCACTAGTAGCTTGTTGTAGACCTCTAATCAGTATGTCTGAGTCCAATC		This manuscript
Phaseolus vulgaris endornavirus 1	G2333	TTGAATAATGGCATGTGAAGACAAGTTGGATGCCACAATGATTAAGCACACAGTCAATGGAAGAGTTAGTCCATGGATGGCCAACAACATTTTTATACCAGAAGATGGAGTTCACCTAAAATTAAAATTGTGGGATAAAGTTATACTAAGAGTCGGAAAGAAGTTAATCATGGCCTCAGTACTTGGTATTGATAAGACTAAAGTCACTATAGACACCAAGTTCATCGTATCCACACAAGCGAAATTATTTGAATTAAAGGAATCATATGGCAGCTGCATCAGAGCACTAGTAGCTTGTTGTAGACCTCTAATCAGTATGTCTGAGCCAATCTAT		This manuscript
Phaseolus vulgaris endornavirus 2	ZAMBIA [MW534366]	TTAATGCACGACACGGATATTGACCAGTTGCGAAGTGCATTATTGCGAAATGTGGTGTACCAGTGCTGTC TCATGTTGAATGAAGGTGACGGTACAGAGCGCATGACTGCAGAACTGTGGACTAGCATGTCAATTGACAC CACCAAAGTGGCGGGGGGACTGCGTATGCTACAGTTGGGGGACACCAAGGTGAAAACTGGTGATGTAATA TCTGTAAACACGATAAGTGGACCTCAACACAGGCTAGTCTGGAAACACAACGGAAGATATTTCTGCAAAG AATGGATGCCCCCAAACCACGAAAAGTTGAGAACAACATTGCACATATGCAGGCAAAGCTTTAAGAGTGC CATGATCCAAATGTACTGCCTATCACGAAATCACATTGAGTTTG…		Mulenga et al (2022); https://doi.org/10.1094/PDIS-11-21-2533-RE
Phaseolus vulgaris endornavirus 2	NAIROBI [MH567339.1]	ACAAAAGACACAATAGCCAGTAACAAGATTGATCCTTTTTCAGATCAATATGTGTGTGTGCGCCACTGTG AAACCGATCCGAATCCCAAAAACCACTGGGAGCCGTGCACCGTCATACAGACGGAAGACATGGAGTACAC ACCATGCTTTAACGGTTTGTTCAAACAGTCCCAAGTCAACACAAAACAGTTGTGGATGACAACGGCGACA ACGGAAATTGAGCACAAAAACCAGGTGATGCGAATTGTGCTGGAACTGATTAAAAGAGCCCAACCCAAAC AGAGTGCAGCAGCTGCCAGTGAATTAAACCTCAAGTTGATTGACACCCTACATGACACATGGATGTCTAA CAATGCAACAATGATAAATGACCCTGCAGCAGGGTTGTTCCATT…		Mutuku et al (2018); https://doi.org/10.3389/fmicb.2018.02939
Phaseolus vulgaris endornavirus 2	NAIROBI [MH567336.1]	GAAGTCTACGAGTACCTGGAATGCCTCATAAATAGAAAAATGACTGCGGACATCAAGGACGACTTAATTG ACCCATTGAACATAGGGTTAATGCACGACACGGATATTGACCAGTTGCGAAGCGCGTTATTGCGAAATGT GGTGTACCAGTGCTGCCTCATGTTGAATGAAGGTGACGGTACAGAGCGCATGACTGCAGAACTGTGGACT AGCATGTCAATTGACACCACCAAAGTGGCGGGGGGACTGCGTATGCTACAGTTGGGAGATACCAAGGTGA AAACTGGTGATGTAATATCTGTAAACACGATAAGTGGACCTCAACACAGGCTAGTCTGGAAACACAACGG AAGATACTTCTGCAAAGAGTGGATGCCCCCAAACCACGAAAAGT…		Mutuku et al (2018); https://doi.org/10.3389/fmicb.2018.02939
Phaseolus vulgaris endornavirus 2	KK022	TCACGAAAAGTTGAGAACAACATTGCACATATGCAGGCAAAGCTTTAAGAGTGCCATGATCCAAATGTACTGCCTATCACGAAATCACATTGAGTTTGACAAATTCAAACAATTAGTGGAGATGGCAGTGTGCACATTGGGACCAGCAGGGAGTGGCAAAACAACAAAAATAGCAAGAGATTGGACCACCGATGATTTGGCAATTGCGAGAACGACAGTGGCGGTAACATCACTGAGGGAAAAATTGAACTCACCAAAACAATTGGTGATGAGTCACGAAAAATACAGTTTCACTCAACCACCAACACACAGGTTAGTAATAGATGAGTGCACCATGTTTCCATGGTATGAGTTATATTTTTCTTTAACCACGCTACCTACATCTTTGGTAATGTACGG…		This manuscript
Phaseolus vulgaris endornavirus 2	KK072	TACTGGTGATGTAATATCTGTAAACACGATAAGTGGACCTCAACACAGGCTAGTCTGGAAACACAACGGAAGATATTTTTGCAAAGAATGGATGCCCCCAAACCACGAAAAGTTGAGAACAACATTGCACATATGCAGGCAAAGCTTTAAGAGTGCCATGATCCAAATGTACTGCCTATCACGAAAGCACATTGAGTTTGACAAATTCAAACAATTGGTGGAGATGGCAGTGTGCACATTGGGACCAGCAGGGAGTGGCAAAACAACAAAAATAGCAAGAGATTGGACCACTGATGATTTGGCAATTGCGAGAACGACAGTGGCGGTAACATCACTGAGGGAAAAATTGAACTCACCAAAACAATTGGTGATGAGTCACGAAAAATACAGTTTCACTCA…		This manuscript
Phaseolus vulgaris endornavirus 2	SER16	TTACTGGTGATGTATTTCTTTAATCACGATAAGTGGACCTCAACACAGGCTAGTCTGGAAACACAACGGGAGATATTTCTGCAAAGAATGGATGCCCCCAAACCACGAAAAGTTGAGAACAACATTGCACATATGCAGGCAAAGCTTTAAGAGTGCCATGATCCAAATGTACTGCCTATCACGAAATCACATTGAGTTTGACAAATTCAAACAATTAGTGGAGATGGCAGTGTGCACATTGGGACCAGCGGGGAGTGGCAAAACAACAAAAATAGCAAGAGATTGGACCACAGATGATTTGGCAATTGCGAGAACAACAGTGGCGGTAACATCACTGAGGGAAAAATTGAACTCACCGAAACAATTGGTGATGAGTCACGAAAAATACAGTTTCACTCA…		This manuscript
Phaseolus vulgaris endornavirus 2	RWR2245	TTACTGGTGATGTAATATCTGTAAACACGATAAGTGGACCTCAACACAGGCTAGTCTGGAAACACAACGGAAGATATTTCTGCAAAGAATGGATGCCCCCAAACTACGAAAAGTTGAGAACAACATTGCACATATGCAGGCAAAGCTTTAAGAGTGCCATGATTCAAATGTACTGCCTATCACGAAATCACATTGAGTTTGACAAATTCAAACAATTAGTGGAGATGGCAGTGTGCACATTGGGACCAGCAGGGAGTGGCAAAACAACAAAAATAGCAAGAGATTGGACCACCGATGATTTGGCAATTGCGAGAACGACAGTGGCGGTAACATCACTGAGGGAAAAATTGAACTCACCAAAACAATTGGTGATGAGTCACGAAAAATACAGTTTCACTC…		This manuscript
Phaseolus vulgaris endornavirus 2	RWR2075	TTACTGGTGATGTAATATCTGTAAACACGATAAGTGGACCTCAACACAGGCTAGTCTGGAAACACAACGTAGATATTTTTGCAAAGAATGGATGCCCCCAAACCACGAAAAGTTGAGAACAACATTGCACATATGCAGGCAAAGCTTTAAGAGTGCCATGATCCAAATGTACTGCCTATCACGAAAGCACATTGAGTTTGACAAATTCAAACAATTAGTGGAGATGGCAGTGTGCACATTGGGACCAGCAGGGAGTGGCAAAACAACAAAAATAGCAAGAGATTGGACCACTGATGATTTGGCAATTGCGAGAACGACAGTGGCGGTAACATCACTGAGGGAAAAATTGAACTCACCAAAACAATTGGTGATGAGTCACGAAAAATACAGTTTCACTCA…		This manuscript
Phaseolus vulgaris endornavirus 2	MCM2001	ATAAGTGGACCTCAACACAGCTAGTCTGGAAACACAACGGAAGGTATTTCTGCAAAGAGTGGATGCCCCCAAACCACGAAAAGTTGAGAAACAACATTGCACATATGCAGGCAAAGCTTTAAGAGTGCCATGATCCAAAATGTACTGCCTATCACGAAATCACATTGAGTTTGACAAATTCAAACAATTAGTGGAGATGGCAGTGTGCACATTGGGACCAGCAGGGAGTGGCAAAACAACAAGAATAGCAAGAGATTGGACCACCGATGATTTGGCAATTGCGAGGACGACAGTGGCGGTAACATCACTGAGGGAAAAATTGAACTCACCAAAACAATTGGTGATGAGTCACGAAAAATACAGTTTCACTCAACCACCAATACACAGGTTTGTGATAGA…		This manuscript
Phaseolus vulgaris endornavirus 3	KK072	GGAGATAAAGAAATTTGTCCAGCAAATAGCCAATAGGATTAAAAATGTTAAGTTCCACAAAAGGAAGAATTATTGGTTCGTTATAACCAACCCTCAGCTTGAAAAATTAAAAACTGGGGACGTCGTTCTGATAAGACAAGGACCTTCCTATTATTGTTG CCAAGTATTGCGGCACTTAAGGAAGCTGATCTTCCCGGTAATTGATGATAGTGGGTTCAATTTCCAAAGTGAGCTGGTAA CTTTCAAGACAAGTTACGCATCCCTTTTGATAGAATTGGACTCCGCAGCAAAACCAGGCATGCCTATGAACAGACTAAAA CAAATAATGGTTGACAGTGTAGCCATATCAGGTTATCCAGGGACTGGAAAGACTCGAAGGTTAATACAGATGAGTCA…		This manuscript
Phaseolus vulgaris endornavirus 3	RWR2075	GGAGATAAAGAATTTGTCCAGCAAATAGCCAATAGGATTAAAAATGTTAAGTTCCACAAAAGGAAGAATTATTGGTTCGTTATAACCAACCCTCAGCTTGAAAAATTAAAAACTGGGGACGTCGTTCTGATAAGACAAGGACCTTCCTATTATTGTTG CCAAGTATTGCGGCACTTAAGGAAGCTGATCTTCCCGGTAATTGATGATAGTGGGTTCAATTTCCAAAGTGAGCTGGTAA CTTTCAAGACAAGTTACGCATCCCTTTTGATAGAATTGGACTCCGCAGCAAAACCAGGCATGCCTATGAACAGACTAAAA CAAATAATGGTTGACAGTGTAGCCATATCAGGTTATCCAGGGACTGGAAAGACTCGAAGGTTAATACAGATGAGTCAA…		This manuscript
Phaseolus vulgaris endornavirus 3	MCM2001	GGAGATAAAGAATTTGTCCAGCAAATAGCCAACAGAATTAAAAATGTTAAGTTCCACAAAAGGAAGAATTATTGGTTCGTTATAACCAACCCTCAGCTGGAAAAATTAAAAACCGGGGATGTGGTTCTGATAAGACAAGGACCTTCCTATTATTGTTGCCAAGTATTGCGACACTTAAGGAAGCTGATCTTCCCGGTAATTGATGATAGTGGGTCTAATTTTCAAAGTGAACTGGTAACTTTCAAGACAAGTTACGCATCCCTTCTAATAGAATTGGACTCCGCAGCAAAACCAGGTATGCCTATGAACAGACTAAAACAAATAATGGCTGACAGCGTAGCCATATCAGGTTATCCAGGGACTGGGAAGACCCGAAGGTTAATACAGATGAGTCAATTG…		This manuscript
Whole genome phylogeny metadata
Virus	Genbank Acccesion Number	Reference
Geranium carolinianum Endornavirus	MH577297	Herschlag et al (2020); https://doi.org/10.1016/j.virusres.2020.198116
Cauliflower mosaic virus	NC_001497	Franck et al (1980); https://doi.org/10.1016/0092-8674(80)90136-1
Cucumis melo Endornavirus	NC_029064	Sabanadzovic et al (2016); https://doi.org/10.1016/j.virusres.2016.01.001
Lagenaria siceraria Endornavirus	NC_023641	Kwon et al (2014); https://doi.org/10.1007/s11262-014-1064-x
Persea americana Endornavirus	NC_016648	Villanueva et al (2012); https://doi.org/10.1128/jvi.06572-11
Ilex paraguariensis Endornavirus	NC_024455	Debat et al (2014); https://doi.org/10.1007/s11262-014-1096-2
Oryza rufipogon Endornavirus	NC_007649	Moriyama et al (1999); https://doi.org/10.1023/a:1006118304093
Oryza sativa Endornavirus	NC_007647	Moriyama et al (1995); https://doi.org/10.1007/bf02191603
Hydrocotyle umbellata Endornavirus	MT040194	Escalante et al (2020); direct submission
Capsicum frutescens Endornavirus 1	MN175322	Velez-Olmedo (2020); direct submission
Capsicum annuum Endornavirus	KT149366	Chen et al (2015); https://doi.org/10.1128/genomea.00905-15
Psophocarpus tetragonolobus Endornavirus 1	NC_031336	Okada et al (2018); direct submission
Fagopyrum esculentum Endornavirus 1	LC500285	Okada et al (2021); https://doi.org/10.1007/s00705-021-05264-y
Cyamopsis tetragonoloba Endornavirus 1	NC_040825	Alcala-Briseno et al (2018); https://doi.org/10.1007/s00705-018-3831-9
Hordeum vulgare Endornavirus	NC_028949	Candresse et al (2016); https://doi.org/10.1007/s00705-015-2709-3
Arthrocladiella mougeotii Endornavirus	MH094752	Peng et al (2018); https://doi.org/10.1007/s00705-018-4028-y
Vicia faba Endornavirus	NC_007648	Pfeiffer (1998); https://doi.org/10.1099/0022-1317-79-10-2349
Helianthus annuus Endornavirus	NC_040799	Liu et al (2019); direct submission
Phaseolus vulgaris endornavirus 3	NC_040558.1	Okada et al (2019); direct submission
Phaseolus vulgaris endornavirus 3 (KK072)	OM100070.1	This manuscript
Phaseolus vulgaris endornavirus 2	NC_038422.1	Alves-Freitas et al (2019); https://doi.org/10.3390/v11010090
Phaseolus vulgaris endornavirus 2	KT456288.1	Alves-Freitas et al (2019); https://doi.org/10.3390/v11010090
Phaseolus vulgaris endornavirus 2	AB719398.1	Okada et al (2013); https://doi.org/10.1099/vir.0.044487-0
Phaseolus vulgaris endornavirus 2 (KK072)	OM469937.1	This manuscript
Phaseolus vulgaris endornavirus 2 (KK022)	OM469936.1	This manuscript
Phaseolus vulgaris endornavirus 2	MW534368.1	Mulenga et al (2022); direct submission
Phaseolus vulgaris endornavirus 2	MN832720.1	Chiquito-Almanza et al (2020); https://doi.org/10.1007/s00705-020-04610-w
Phaseolus vulgaris endornavirus 2	MK948543.1	Gaafar et al (2020); https://doi.org/10.1371/journal.pone.0237951
Phaseolus vulgaris endornavirus 2	MG640418.2	Chiquito-Almanza et al (2018); direct submission
Phaseolus vulgaris endornavirus 2	MF281672.1	Wainaina et al (2017); direct submission
Phaseolus vulgaris endornavirus 2	MF281671.1	Wainaina et al (2017); direct submission
Phaseolus vulgaris endornavirus 1	KT456287.1	Alves-Freitas et al (2019); https://doi.org/10.3390/v11010090
Phaseolus vulgaris endornavirus 1	AB719397.1	Okada et al (2013); https://doi.org/10.1099/vir.0.044487-0
Phaseolus vulgaris endornavirus 1	MF375892.1	Velasco et al (2018); direct submission
Phaseolus vulgaris endornavirus 1 (KK072)	OM469935.1	This manuscript
Phaseolus vulgaris endornavirus 1 (KK022)	OM469934.1	This manuscript
Phaseolus vulgaris endornavirus 1	MW534367.1	Mulenga et al (2022); direct submission
Phaseolus vulgaris endornavirus 1	MN832719.1	Chiquito-Almanza et al (2020); https://doi.org/10.1007/s00705-020-04610-w
Phaseolus vulgaris endornavirus 1	MK948542.1	Gaafar et al (2020); https://doi.org/10.1371/journal.pone.0237951
Phaseolus vulgaris endornavirus 1	MG640417.2	Chiquito-Almanza et al (2018); direct submission
Phaseolus vulgaris endornavirus 1	MG640416.2	Chiquito-Almanza et al (2018); direct submission
Phaseolus vulgaris endornavirus 1	MG640415.2	Chiquito-Almanza et al (2018); direct submission
Phaseolus vulgaris endornavirus 1	MF281669.1	Wainaina et al (2017); direct submission
Phaseolus vulgaris endornavirus 1	MF281670.1	Wainaina et al (2017); direct submission
